# Supplementary material for: Prognostic relevance of molecular subtypes and master regulators in pancreatic ductal adenocarcinoma
Source: BMC Cancer. 2016 Aug 12;16:632. doi: 10.1186/s12885-016-2540-6 (PMC4983037; doi:10.1186/s12885-016-2540-6)
Supplement: Additional file 1:Supplementary Tables. — Table S1. Differential expression analysis performed by limma R package. Table S2. HNF1β expression in different human pancreatic cancer cell lines. Table S3. Master regulatory Results of gene set up-regulated in PDAC versus Control. The results are based on the enrichment score of the motifs (column 1), scores are the Area Under the Curve (AUC) and the Normalized Enrichment Score (NES). Motifs clusters are shown in Cluster code column. Predicted associated Transcription factors and predicted targets are shown in the two last columns. The TF view display by iRegulon integrates the results per clusterCode and prioritize the putative TF associated to a given cluster of motifs. Table S4. Master regulatory Results of gene set down-regulated in PDAC versus Control. See legend in Table S3. (XLSX 205 kb) [file 12885_2016_2540_MOESM1_ESM.xlsx]

## Sheet: TableS1.diffexpr
	Samples in Cond A	Samples in Cond B	Uncorr p value < 0.001		Corr p value < 0.05
			log2(FC) < -1 (0)	log2(FC) > 1 (0)	log2(FC) < -1 (0)	log2(FC) > 1 (0)
PDAC vs Control	118	13	2139	4576	2187	4686
Early vs Control	38	13	2119	4594	2181	4755
(pT1 and pT2) vs Control	15	13	2314	4633	2422	4917
Prognosis Good vs Bad	9	22	20 (50)	3 (38)	0 (0)	0 (0)
Adv stage Yes vs No	18	100	5 (19)	0 (63)	0 (0)	0 (0)
LNM vs Early	62	38	0 (3)	0 (9)	0 (0)	0 (0)
Advanced vs LNM	18	62	11 (30)	0 (48)	0 (0)	0 (0)
Advanced vs Early	18	38	2 (13)	0 (39)	0 (0)	0 (0)
pM1 vs pM0	13	105	10 (35)	4 (109)	0 (0)	0 (1)
pN1 vs pN0	73	45	0 (6)	0 (9)	0 (0)	0 (0)
pT3 vs (pT1 and pT2)	95	15	1 (34)	1 (7)	0 (0)	0 (0)
pT4 vs (pT1 and pT2)	8	15	1 (20)	3 (44)	0 (0)	1 (1)
pT4 vs pT3	8	95	1 (9)	7 (69)	0 (0)	1 (3)
k3.cl1 vs Control	42	13	2444	5041	2497	5157
k3.cl1vscl2	42	50	275	35	287	44
k3.cl1vscl3	42	26	98	387	116	439
k3.cl2vscl3	50	26	178	610	205	650
k2.cl1vscl2	64	54	356	7	361	10
k3.cl2 vs Control	50	13	1585	3979	1639	4132
k3.cl3 vs Control	26	13	2720	5298	2791	5446
k2.cl1 vs Control	64	13	2546	5108	2601	5224
k2.cl2 vs Control	54	13	1644	4030	1697	4183

## Sheet: TableS2.IHCcell_lines
Cell line	Origin	Species	Differentiation	Results IHC HNF1B
HPAC	Derived from an adenocarcinoma found in the head of the pancreas (PDAC)	Human (female)	histologically described as moderately well-differentiated and of ductal origin	(-)
Panc-1	Adenocarcinoma in the head of the pancreas which invaded the duodenal wall (ductal origin).	Human (male)	poor	(-)
Panc08.13	Head-of-the-pancreas of a pancreatic adenocarcinoma.	Human (male)		(-)
L3.6		Human	highly metastatic human pancreatic	(-)
PL45	PDAC (pancreatic adenocarcinoma of ductal origin)	Human (male)	poorly differentiated	(-)
Pk9	Head of the pancreas	human	Moderately differentiated tubular adenocarcinoma	(-)
SU.86.86	adenocarcinoma of the head of the pancreas. There was extensive metastasis to the liver and the tumor specimen was obtained from a liver metastasis.	Human (female)	Histological evaluation showed a moderate-to-poorly differentiated adenocarcinoma	(-)
Hs766T	Derived from the lymph node metastasis of a man with pancreas carcinoma	Human (male)		(-)
SUIT2.007	Pancreatic cancer cell line which was obtained from a liver metastasis of a human pancreatic cancer	Human	highly metastatic subclone	(-)
SUIT2.028	Pancreatic cancer cell line which was obtained from a liver metastasis of a human pancreatic cancer	Human	non-metastatic subclone	(+) Cytoplasm/Cytoplasm+nucleus

## Sheet: TableS3.PDAC_vs_Ctrl_up
Motif id	AUC	NES	ClusterCode	Transcription factor	Target genes
taipale-AAAAAGMGGAAGTN-SPIB-DBD	0.0383141	5.12245	M1	SPIB,SPI1,SPIC,ETV6,ELF5,ELK1,ETV7,ETS1,SIRT6,GABPB1,ELF4,ELF2,ELK4,FLI1,YY1,NFATC3,TCF4,TBP	INPP5D,ANTXR2,C14orf43,CAPZA1,ALOX5AP,CD300LF,PIK3R5,CELF2,BID,OSTF1,ARHGAP15,ARPC2,PIM1,CHMP1B,GLIPR1,MITF,FAM49A,NCKAP1L,ALOX5,ENG,FAM26F,STX7,C1QC,ASPHD2,BNIP3L,MEF2C,SIRPA,PRDX1,GAS2L3,DUSP5,ATXN1,PLA2G4A,ADCY7,HPGDS,LIF,VASP,PBK,TRPS1,FCGR2B,IRF1,IRF4,FMN1,DHRS9,CALD1,ADAMTS5,CORO1A,TAGAP,RNF24,ALPK2,IGFBP4,HLA-C,ARHGDIB,SESTD1,DAPP1,PELI1,TLN1,GPR110,PLEKHO2,FOXA1,TRNP1,MYH9,KIAA0748,MMP1,N…
taipale-AWCGAAACCGAAACY-IRF9-full	0.0375441	4.89214	M2	IRF9,IRF8,IRF4,IRF5,IRF3,IRF7	DTX3L,PARP9,LMO4,DDX60,RTP4,USP18,XAF1,TAP2,IRF1,CFLAR,ZNFX1,DDX60L,CD47,SAMD9L,RNF213,UBE2L6,CASP7,PIGR,NLRC5,ELF4,ISG15,MX1,IFI44,CMIP,CFB,CCL5,HOXC4,HOXC6,PRKD2,COL4A1,PSMB9,DYNLT1,MAX,ZC3HAV1,HLA-C,TNFRSF1B,PARP14,ADAMTS6,TFAP2A,FAM26F,DDX3X,RNASEL,FYB,ZEB2,PTPRR,ETV7,PSMB8,MICALL2,HLA-B,WT1,TWIST2,CXCL10,TSHZ2,OAS3,PLEK2,SERPINB2,MDK,ARL4C,PSMA5,ARHGAP25,C1orf38,EPSTI1,USP6NL,WHSC1,CHST15,AD…
taipale-AAAAAGCGGAAGTN-SPI1-full	0.0370931	4.75723	M1	SPI1,SPIB,SPIC,ETV6	ANTXR2,ARHGAP15,MEF2C,FAM49A,OSTF1,DUSP5,PIM1,NCKAP1L,PLA2G4A,ADCY7,C14orf43,ALOX5,TAGAP,ATXN1,MITF,ENG,BID,CALD1,ARHGDIB,ALOX5AP,ACTB,APBB2,IRF1,PRDX1,SESTD1,PIK3R5,EVI2B,BNIP3L,CAPZA1,SIRPA,ALPK2,CHMP1B,CELF2,GLIPR1,DHRS9,DAPP1,GPR110,CORO1A,TMEM71,FCGR2B,FAM26F,PELI1,KIAA0748,RALY,AP1S2,IRF4,MMP1,LHFPL2,PRRG1,IQGAP1,ARPC2,SAT1,GAS2L3,SERPINE2,INPP5D,HPGDS,DOCK2,AHNAK,ZNF267,PLAC8,TRPS1,ADAMTS5…
factorbook-STAT2	0.0362871	4.51615	M2	STAT2,STAT1,IRF7,IRF2,IRF1,IRF6,IRF3,IRF5,IRF8,IRF4,ZEB1,IRF9,PRDM1	ZC3HAV1,USP18,RTP4,XAF1,DDX60,LMO4,IFI44L,OAS2,PRKD2,DTX3L,TNRC18,CYBB,ATP10A,ZNFX1,MEF2A,IFIT1,TGIF1,GNB4,IFIT5,RBMS2,IFI6,HLA-C,RNASEL,RFX5,RNF24,IRF1,CXCL10,MX2,IFI27,PARP9,GLI3,NMI,TCF7L2,ISG15,MBNL1,IRF7,IFITM3,PARP14,OSR2,RNF213,SAMD9L,FAM26F,CXCR4,EGFL6,MX1,PELI1,IFI44,GATA3,USP6NL,IFIT3,PIK3R5,PYCARD,GAS2L3,PXN,CFB,LPHN2,PML,ANTXR2,HOXC4,HOXC6,SHCBP1,EPSTI1,KIF26B,CMPK2,CLIC4,IFIT2,FOXC1,…
swissregulon-IRF1-2-7.p3	0.0358561	4.38723	M2	IRF1,IRF7,IRF2,IRF3,IRF8,IRF4,IRF5,IRF6,STAT1,STAT2,PRDM1,IRF9,MYB,SPI1,E2F1,PURA,ZNF683	USP18,LMO4,ZC3HAV1,DDX60,TNRC18,DTX3L,GLI3,RNASEL,TAP2,HOXC4,HOXC6,RTP4,OAS2,IFI44L,CASP7,ISG15,HLA-C,PARP9,IRF7,PSMB9,MDK,IFIT1,N4BP1,TPM2,NMI,FOXF2,XAF1,RSAD2,KCNE4,FAM26F,ZFHX4,CMAH,PLXNC1,IFIT3,GAS2L3,ZEB2,PSME1,ZFPM2,COL4A1,INHBA,SLC15A3,DDX3X,PRR16,PARP14,DDX60L,EGFL6,WWC3,RNF24,ZNFX1,IFIT2,FAM38A,ADM,NLRC5,BIRC3,PPP1R3B,RFX5,PXN,CDYL,UBE2L6,DENND2D,DIO2,PARP3,CYBB,FOXF1,FN1,MICALL2,GIMAP2,…
taipale-NCGAAACCGAAACYN-IRF4-full	0.0358527	4.3862	M2	IRF4,IRF8,IRF5,IRF9,IRF3,IRF7	DTX3L,PARP9,RNF213,NLRC5,RTP4,PIGR,ELF4,WT1,IRF1,CASP1,HLA-C,ZC3HAV1,LMO4,UBE2L6,ZNFX1,CFLAR,CARD16,CD47,USP18,DDX60,HOXC4,HOXC6,TWIST2,STX11,ZEB2,TAP2,RNASEL,ARF6,CXCL10,CASP7,XAF1,MX1,MICALL2,GBP1,TSPAN2,TIAM2,PSMA5,DDX60L,SAMD9L,PARP14,ISG20,FMO3,EPSTI1,FYB,IL7,N4BP1,RPL39L,ATP8B2,CDH3,PSMB9,E2F3,GBP3,TRIM14,TNFRSF1B,IFIT5,GRP,DDX3X,BMP4,ZNF532,RND3,F13A1,TFAP2A,SCIN,C1orf38,POC1B,CDYL,SLC25A3…
taipale-AAAAAGMGGAAGTA-Spic-DBD	0.0354812	4.27507	M1	SPIB,SPI1,SPIC,NFATC3,ELF5,ELK1,ELF2,ELF4,ETV7,ETV6,FLI1,TBP,ELK4,GABPB1,ETS1,YY1,TCF4,SIRT6	ANTXR2,INPP5D,CD300LF,ARPC2,FAM49A,ATXN1,CAPZA1,BID,OSTF1,PLA2G4A,MEF2C,ANKH,ENG,CHMP1B,FAM26F,PIM1,ARHGAP15,GAS2L3,ALOX5,MITF,BNIP3L,MAP7D1,NCKAP1L,C14orf43,HPGDS,PELI1,DUSP5,LIF,ALPK2,TSHZ3,STX7,HLA-C,AP1S2,ADCY7,ST3GAL1,CASP8,APBB2,DAPP1,ALOX5AP,RALY,PRDX1,ASPHD2,CMIP,TRPS1,TAGAP,CCDC109B,RNF24,DHRS9,IGFBP4,BHLHE40,CLDN2,NBR1,TMEM71,FERMT3,SMAD6,ZNF267,CHST11,SLC9A9,KIAA0748,VWA5A,SIRPA,LGALS4…
taipale-NCGAAACCGAAACT-IRF8-full	0.0354497	4.26566	M2	IRF8,IRF4,IRF5,IRF9,IRF3,IRF7	DTX3L,PARP9,RTP4,NLRC5,RNF213,ELF4,IRF1,TAP2,USP18,ZNFX1,DDX60,PSMB9,LMO4,CASP1,ZC3HAV1,WT1,HOXC4,HOXC6,PIGR,CFLAR,PARP14,DENND2D,FAM26F,CARD16,PSMB8,CD47,TWIST2,MAX,TNFRSF1B,CASP7,N4BP1,MICALL2,PSMA5,MX1,ADAMTS6,ISG20,CXCL10,UBE2L6,XAF1,PRKD2,TFAP2A,HLA-C,EPSTI1,IL7,STX11,CMAH,ARHGAP25,RNASEL,RSAD2,DDX60L,FYB,GBP3,GALNT4,GBP1,POC1B,RPL39L,SLC25A32,VWA5A,SAMD9L,IFIT5,PDE4D,ARF6,PRKD3,ZEB2,CCL5,HL…
swissregulon-FOS_FOS_B-L1__JUN_B-D_.p2	0.0352405	4.20308	M3	JUND,FOS,FOSL1,FOSB,JUNB,FOSL2,BATF,JUN	PLEC,RARA,EMP3,KCNN4,PPL,LMNA,HBEGF,HDGF,PKP3,OXR1,MTMR11,SMS,KIAA1539,FGF7,COL12A1,ANTXR2,CD109,AHNAK,HMGA1,MMP28,PTHLH,BMP1,F3,SDC4,FLNC,CD97,LAMC1,EREG,S100A2,LAMC2,PIM1,EPHA2,PROM2,LAMA3,SLC2A1,ITGBL1,CLDN1,BHLHE40,ANXA1,MRVI1,ANO1,FOXA1,GPR87,BCL9L,ITGA5,BAG3,CLDN4,LAMB3,PFN1,INF2,SNED1,EPB41L1,CYBRD1,CAPN2,BRIX1,S100A10,OCIAD2,ANXA2,PFKP,ABHD2,GAS2L3,MIDN,TNFRSF1A,LPHN2,SOX21,TCF12,LIF,ZNF6…
taipale-NNRRAAAGGAAACCGAAACTN-IRF3-full	0.034985	4.12665	M2	IRF3,IRF9,IRF4,IRF8,IRF5,ZEB1,IRF7,IRF6,IRF2,IRF1	LMO4,DTX3L,DDX60,PARP9,ZNFX1,RNASEL,ISG15,ZC3HAV1,GNA13,TAP2,UBE2L6,DDX3X,USP18,IFI44,ZFPM2,DDX60L,MX1,IFIT2,CMIP,IFIT3,PARP14,PDE4B,CFLAR,PMEPA1,TAP1,PSMB9,EGFL6,XAF1,SH3KBP1,TNRC18,MEF2C,CCL3,RTP4,CDC42SE1,KBTBD2,INHBA,ZEB2,PSME1,ETV7,TNFSF10,PSMB8,EPSTI1,CASP7,OSR2,MEF2A,APOL6,TSHZ3,HLA-C,PELI1,CAPG,HLA-B,SIAH1,ELF4,LRRC16A,CMAH,ZCCHC24,HTR2B,ITGB1,FLI1,ADM,SERTAD2,LBH,IKZF2,LAP3,ZFHX4,ETV6,RN…
taipale-NCGAAACCGAAACY-IRF8-DBD	0.0349296	4.11007	M2	IRF8,IRF9,IRF4,IRF5,IRF3,IRF7,IRF1,IRF2	DTX3L,RTP4,PARP9,IRF1,DDX60,USP18,ELF4,LMO4,NLRC5,ZC3HAV1,PIGR,TWIST2,ZNFX1,WT1,XAF1,RNF213,CFLAR,HLA-C,HOXC4,HOXC6,TAP2,PSMB9,FAM26F,EPSTI1,DENND2D,CASP1,PARP14,CASP7,N4BP1,RNASEL,UBE2L6,USP6NL,DDX60L,ZNF532,MICALL2,CD47,TNFRSF1B,ISG15,TFAP2A,RSAD2,CCL5,TGIF1,MDK,GAS2L3,STX11,ISG20,ZEB2,IFIT5,CXCL10,HOXB3,CDYL,SAMD9L,MX1,TIAM2,PRKD2,KCNE4,ATAD2,TNRC18,CARD16,ZFPM2,NMI,MAX,RBMS2,CMAH,HLA-B,CDH3,T…
transfac_pro-M02027	0.0347083	4.0439	M4	PARP1	HOXB3,HOXC6,ZFHX4,HOXA4,ZNF462,PRDM8,TBX3,TES,HOXC4,TRPS1,TMEM100,ZEB2,TSHZ3,INHBA,EMP1,HOXB6,VCAN,PTHLH,GLI3,RARB,TSHZ2,EPHA3,DIO2,CALD1,COL6A3,MEF2C,COL3A1,TCF7L2,CELF2,TNRC18,PDE4D,ATP2B4,COL8A1,RBMS3,CXCR4,CDH11,SFRP2,FLI1,HOXA13,ADAMTS5,PCDH18,SLC1A3,STAMBPL1,ZIC2,TMEM200C,ANXA1,APBB2,CLDN2,TMEM47,KIAA0748,BMP4,RUNX1,PDGFRA,GRK5,MET,FN1,VSNL1,ODZ4,SULF1,ETS1,SNCAIP,TNC,C1orf116,PCDH7,DCN,PRD…
jaspar-PF0007.1	0.0347015	4.04185	M3	JUN,ARNT,FOSL2,FOSL1,BATF,JUNB,FOS,JUND,SPI1,JDP2,FOSB	PLEC,EMP3,FLNC,LAMA3,ANTXR2,PPL,KCNN4,AHNAK,FGF7,F3,PKP3,HDGF,SMS,EPB41L1,CD109,RARA,OXR1,HMGA1,MTMR11,BCL9L,LIF,INF2,KIAA1539,EPHA2,LMNA,HBEGF,BMP1,TRNP1,PTHLH,LAMC1,SLC6A8,LAMC2,CD97,EREG,PIM1,AXL,NDRG1,ITGA5,ANXA1,S100A2,MMP28,MAPK6,ANO1,SLC2A1,TNFRSF1A,MRVI1,CLDN4,RASAL2,FOXA1,SDC4,COL7A1,CAPN2,BAG3,CLDN1,C12orf35,CTTNBP2NL,BRIX1,GLI3,IGFBP6,PROM2,LGALS3,C1orf116,PRDM1,CDH17,COL12A1,ITGBL1,CR…
jaspar-MA0050.1	0.0346849	4.03689	M2	IRF1,IRF2,IRF7,IRF5,IRF4,IRF3,IRF8,IRF9,IRF6,STAT1,STAT2,E2F1,ZNF683	USP18,PRKD2,ZC3HAV1,XAF1,TAP2,PLXNC1,IFIT1,PSMB9,RTP4,HOXC4,LMO4,HOXC6,NUB1,ZEB2,DDX60,FAM26F,FOXF1,KCNE4,IDO1,TWIST2,BNIP3L,DENND2D,GLI3,TNRC18,DTX3L,PCDH7,COL4A1,ZNFX1,HLA-C,MICALL2,TRIM59,CDKN2B,RNF213,EFNB2,MEF2C,IFIT2,HLA-B,ATXN1,CELF2,RNASEL,NPR3,HOXA4,MAFB,ELF4,IRF1,OSR2,IFI27,CCL5,ZNF532,CCDC80,CLIC5,ANXA2,MMP1,IFI6,DDR2,GAS2L3,DLEU2,CBR3,PAFAH1B2,FAM38A,RNF24,TUBA4A,ZFHX4,MDK,TSHZ3,SHCBP…
yetfasco-1031	0.034454	3.96781	M4		RARB,COL3A1,ZEB2,HOXA4,TES,HLA-C,TMEM47,PRDM1,ZFHX4,SOX11,PDE4D,PCDHB2,PCDH18,INHBA,CBLB,DCN,EPHA3,TRPS1,LGR5,TCF12,GAS2L3,PLOD2,LPHN2,HOXB3,PELI1,GLI3,GNAQ,PRICKLE1,BNIP3L,SLC1A3,SFRP2,RAP2B,CMAH,JAK2,PIK3R1,FYN,MEF2C,ETV6,LHFPL2,SNCAIP,RBMS3,IGF2BP2,CDH6,TCF7L2,FZD7,LHFP,FN1,SGCD,TRERF1,SESTD1,FAM46A,MET,SEMA3C,CDH17,MMP1,TNRC18,FAM26F,RASAL2,PTHLH,ADAMTS6,GJA1,FMO3,ST20,ATP8B4,MST4,ODZ4,PAFAH1…
transfac_pro-M02771	0.0343785	3.94524	M2	STAT1,STAT2	ZC3HAV1,XAF1,USP18,ATP10A,PML,DTX3L,RTP4,MX1,OAS2,LMO4,RASSF8,MX2,IRF1,EPSTI1,DDX60,ZNFX1,FAM46A,HLA-C,PPFIBP1,ANKH,TNRC18,RNF213,EPB41L2,ZNF532,PARP9,SAMD9L,BMPR2,EFR3A,ELF4,IRF7,IGF2BP2,IFI44L,ST6GALNAC5,ZEB2,HOXB3,FOXC1,GAS2L3,GNB4,OASL,TCF7L2,IFIT5,TRPS1,CASP7,ABCC5,PDZRN3,RUNX3,CD163L1,FAM26F,RSAD2,RFX5,WT1,TPM2,MEF2C,E2F8,IFI27,ZFPM2,DDX3X,EIF2AK2,SAP30,RBMS2,TSHZ3,RNASEL,RNF24,SH3BP1,BNIP3…
factorbook-AP1	0.0343642	3.94097	M3	FOS,JUNB,FOSL1,JUN,BATF,JUND,FOSL2,SPI1,ARNT,BACH2,FOSB,BACH1,JDP2,NFE2	PLEC,RARA,LMNA,PPL,FLNC,CD97,HMGA1,KCNN4,EMP3,ANXA1,LAMA3,BMP1,EDIL3,LAMC2,BCL9L,OXR1,SLC2A1,CD109,PTHLH,COL12A1,MRVI1,BAG3,FGF7,MMP2,ANTXR2,MTMR11,EPB41L1,S100A2,LAMC1,ETV1,PKP3,COL7A1,SDC4,HBEGF,KIAA1539,FOXA1,PROM2,MMP28,CAPN2,MAPK6,AHNAK,IGFBP6,S100A10,TSC22D1,HDGF,CLDN4,PIM1,BEND6,SNED1,LGALS3,C1orf116,EPHA2,LTBP2,NDRG1,PRDX1,PKM2,ARL14,PAFAH1B1,PCSK6,FHL2,NOX4,SLC6A8,TGIF1,TCF12,TUBB3,ANXA2…
homer-M00084	0.0342025	3.89258	M3	ARNT,JUN,JUND,JUNB,FOSL1,BATF,FOSL2,FOS,SPI1,FOSB,NFATC1,BACH2,IRF8	PLEC,EMP3,FLNC,RARA,ANTXR2,OXR1,LAMC2,CD109,BCL9L,LAMA3,PPL,MTMR11,KCNN4,HMGA1,PTHLH,FGF7,ANXA1,CD97,FHL2,LMNA,PKP3,ITGBL1,PAFAH1B1,EDIL3,EPB41L1,F3,COL12A1,BMP1,HDGF,LAMC1,AHNAK,BEND6,PRDX1,ITGA5,GAS2L3,OCIAD2,MEF2C,EPHA2,GPR87,MMP28,LMCD1,INF2,COL7A1,PRTFDC1,ETS2,ABLIM3,TMEM200B,MYO1E,PIM1,TSPAN4,SDC4,MAPK6,MICALL2,FOXA1,CAPN2,LAMB3,CTTNBP2NL,EMP1,ANXA2,MRVI1,LGALS3,PTPN22,IGFBP6,BRIX1,RASSF8,B…
jaspar-MA0137.1	0.0340024	3.83274	M2	STAT1,STAT2,IRF7,IRF1,IRF2,IRF8,IRF3,IRF4,IRF5,IRF6,MYB,SPI1	PRKD2,ZC3HAV1,RTP4,USP18,XAF1,DDX60,LMO4,CYBB,GNB4,ZNFX1,TGIF1,IFIT5,IFIT1,DTX3L,IFI6,IFITM3,OAS2,IFIT2,ATP10A,FAM26F,RNF213,TNRC18,USP6NL,RFX5,GAS2L3,CLIC4,LMNA,IRF1,RBMS3,FOXC1,SAMD9L,IFI27,ISG15,HOXB3,RNASEL,CXCR4,MEF2A,RNF24,IFI44L,MX2,CAST,IFITM2,BANK1,BHLHE22,CASP7,TCF7L2,CNTN1,CFB,MBNL1,CCDC109B,PARP9,HLA-C,IFIT3,FAS,FLJ42709,PCDH7,TSHZ2,MX1,CMPK2,RUNX2,GATA3,DENND2D,IRF7,CDH17,TWIST2,EIF2…
jaspar-MA0099.1	0.0339693	3.82282	M3	FOS,FOSB,FOSL1,JUND,JUNB,BATF,FOSL2,JUN,ARNT	PLEC,RARA,EMP3,ANTXR2,CD109,FLNC,AHNAK,MTMR11,PPL,LAMC2,KCNN4,OXR1,FGF7,LMNA,SMS,PKP3,HDGF,COL12A1,LAMA3,F3,LAMC1,PFKP,EPHA2,PTHLH,HMGA1,LAMB3,MUC20,HBEGF,PRTFDC1,EMP1,USP6NL,ITGA2,GAS2L3,INHBA,ITGA5,CD97,ABHD2,KIAA1539,MMP28,BMP1,CTTNBP2NL,TSPAN4,XYLT1,INF2,ABLIM3,PIM1,ITGBL1,BCL9L,GPR87,FHL2,TM4SF1,EDIL3,LIF,TIAM2,BEND6,OCIAD2,YWHAZ,S100A2,SDC4,MICALL2,EREG,ITGA3,PTTG1IP,AXL,EPB41L1,PPP1R1C,COL…
tfdimers-MD00221	0.0337498	3.75716	M1	FOXO1,GABPA	TAGAP,RUNX1T1,PDE4D,TBX18,ARHGDIB,CD93,FAM49A,ALAS1,COL6A3,LHFPL2,PRDM1,IGFBP4,SASH3,FOXL1,ARHGAP23,RBMS1,FAM43A,SIPA1,CDC25B,HOXA13,TRAT1,ENG,MEF2C,PPP1R12A,DOCK5,CD248,LRCH1,MST4,LST1,SAT1,RUNX2,C18orf1,TCF12,BNIP3L,TRNP1,LRRC15,SMC4,C1orf116,LTB,CCNG2,ANKH,DUSP5,SBF2,BMP4,ABR,MMAA,CHST11,ST3GAL1,LYZ,HOXC4,HOXC6,HLA-C,RUNX1,MOXD1,SLC7A7,NBR1,MET,HOXD8,FAM46A,PRRX2,B4GALT1,CELF2,RNF145,PALLD,PLX…
jaspar-CN0099.1	0.0336349	3.7228	M4	NFATC2,JUN,FOS,STAT1	FAM100B,KIT,C9orf167,EPHB2,STRN3,S100A10,ITGA3,SLCO2B1,CD97,UPP1,ABR,PLAU,WHSC1,THSD4,STAMBPL1,PLXNA1,SNED1,SERTAD4,SERPINB5,SFN,CTSE,MMAA,FKBP14,EVI2A,REG4,HCLS1,ACACA,MSR1,FRMD6,PDLIM2,PCDH7,FMO3,GNAQ,PTPN22,AXIN2,ADAP2,AMIGO2,BNIP3L,PLIN2,GLI3,P4HA3,PHC2,HOXA1,ANTXR2,BATF,MITF,LGALS1,LDLR,ZBTB1,BNC2,MCTP1,CDH11,RND3,OCIAD2,SGMS2,CTTNBP2NL,ETV1,SNCAIP,PLS3,CCDC88A,NAP1L3,C16orf87,PAPPA,SLC39A10…
homer-M00095	0.0334537	3.6686	M2	STAT2,STAT1,IRF8,E2F1,IRF2,IRF1,IRF7,IRF4,IRF6,IRF3,IRF5,IRF9,ZEB1,MYB,CHURC1,ZNF683	RTP4,DTX3L,USP18,ZC3HAV1,DDX60,IFIT1,LMO4,XAF1,PARP9,PRKD2,IFI6,TWIST2,DENND2D,NLRC5,IFIT2,ZNFX1,FAM26F,IFI44L,IFIT5,RIPK2,PCDH7,TAP2,HLA-C,GIMAP2,ZEB2,PIGR,RSAD2,RFX5,HOXC4,HOXC6,GLI3,RNASEL,CCDC80,CXCL10,RBMS2,BNIP3L,PARP14,USP6NL,MICALL2,NMI,IDO1,CFB,NPR3,MAX,KCNE4,PSMB9,FMO3,AIM2,IFIT3,N4BP1,ISG15,RNF213,SERTAD2,GNA13,HOXB3,IFI27,CMAH,IRF1,ELF4,EGFL6,GAS2L3,GNB4,GATA3,PARP4,STX11,PELI1,RNF24,…
homer-M00096	0.0333622	3.64124	M3	JUN,SPI1,FOSL2,JUNB,BATF,FOS,JUND,FOSL1,ARNT,FOSB,BACH2,JDP2,NFE2,BACH1,NFATC1,SRF	PLEC,EMP3,RARA,BCL9L,OXR1,PPL,PTHLH,FLNC,HMGA1,MTMR11,CD97,LMNA,ANXA1,KCNN4,LAMC1,LAMA3,FGF7,MAPK6,BAG3,CD109,FOXA1,EDIL3,ETV1,BRIX1,SLC2A1,BMP1,PIM1,PKP3,COL12A1,GAS2L3,ITGBL1,MRVI1,AHNAK,PRDX1,EPHA2,SDC4,LAMC2,ANTXR2,MMP28,EPB41L1,PRDM1,PROM2,HDGF,BEND6,TMEM200B,COL7A1,S100A2,GPR87,FOSL2,ITGA5,CAPN2,IGFBP6,PKM2,CLDN4,MEF2C,CTTNBP2NL,LGALS3,ABHD2,MICALL2,S100A10,DUSP5,HBEGF,INF2,KIAA1539,EREG,ND…
homer-M00002	0.0333399	3.63457	M3	FOS,FOSL1,JUN,BATF,JUND,FOSL2,JUNB,SPI1,ARNT,BACH2,FOSB,NFE2,BACH1,JDP2,NFE2L2,MAFB,NFE2L1,NFE2L3,MAFG,MAFF,MAFK,MAF,NFATC1,SRF	PLEC,EMP3,LAMA3,FLNC,RARA,BCL9L,HMGA1,PTHLH,PPL,OXR1,EDIL3,KCNN4,MTMR11,ANXA1,MAPK6,LAMC1,LAMC2,EPB41L1,AHNAK,CD97,CD109,COL12A1,FGF7,LMNA,PKP3,ANTXR2,BMP1,MICALL2,INF2,MRVI1,GAS2L3,ITGBL1,BAG3,PIM1,BRIX1,ETV1,ITGA5,PRDX1,COL7A1,SLC2A1,FOXA1,PKM2,MMP28,BEND6,CLDN4,SDC4,PRDM1,ABHD2,HLA-C,TSC22D1,CAPN2,SLC6A8,KIAA1539,MYO1E,MUC20,TRNP1,IGFBP6,HDGF,TMEM200B,SFN,ANO1,ZNF860,OSBPL10,CMAH,NDRG1,EPHA2,I…
factorbook-SRF	0.0332267	3.60072	M5	SRF	CNN1,PRUNE2,CFL1,FLNA,MYL9,ACTG2,PFN1,EGR2,MYH11,FERMT2,FHL2,VCL,FLJ42709,ACTB,KLF7,DUSP5,MYH9,LIMA1,GAS2L3,MEF2C,TPM4,FAM69A,TSPAN2,CNN2,ANKH,HOXB5,SH3KBP1,TAGLN,WDR1,EMILIN1,ITPRIPL2,CTGF,SLC8A1,MRVI1,PTGFRN,CAP1,SH3PXD2B,MBNL1,GLIPR2,ETS2,PIK3C2B,ZAK,SEMA3C,TMEM100,CAPN2,C14orf43,EPPK1,HLA-C,HOXA5,JUP,C12orf5,LCK,CALD1,CCDC109B,C6orf115,TNFSF4,HRH1,RUNX1T1,ASAM,TGIF1,CDC42BPA,LOC728264,TFEC,PP…
jaspar-PF0085.1	0.033129	3.57148	M2	IRF2,IRF1,IRF7,IRF5,IRF8,IRF4,IRF3,IRF6,IRF9,E2F1,MYB,STAT1,STAT2,ZNF683	USP18,IFIT1,PLXNC1,TWIST2,NUB1,PSMB9,RTP4,ZEB2,PIGR,ZC3HAV1,DTX3L,ZNFX1,DDX60,FAM38A,TAP2,NLRC5,DENND2D,GLI3,MICALL2,FOXF1,HLA-B,ZFHX4,MME,TNRC18,RSAD2,ELOVL5,ETS1,TSHZ3,FAM26F,WNT5A,TOX3,CDYL,HLA-C,XAF1,RUNX1T1,ANXA2,MDK,RALY,TRIM59,KCNE4,MAPRE2,RNF24,ETV6,IFI27,IDO1,PARP3,NHS,RNASEL,TRPS1,STAT1,IFI6,DRAM1,ATXN1,LMO4,IRF1,CELF2,C14orf147,CAPZA1,PARP9,HOXA13,TFAP2A,HOXC4,HOXC6,NDE1,RBMS3,ARHGAP5,…
wgEncodeHaibTfbsEcc1Foxm1sc502V0422111PkRep1.broadPeak.gz	0.0436358	3.54304	T1	FOXM1	GPSM2,CDK1,MYEOV,CKAP2L,CENPF,CCNB1,FAM83D,CDKN3,CCNA2,C15orf23,UBE2C,ASPM,LMNB2,CENPA,CDC25B,MEOX1,TPX2,NEDD9,HMGB2,CKAP2,NT5E,C13orf34,RACGAP1,SEMA4B,PHACTR2,CCNB2,OIP5,NUSAP1,RBMS3,LIF,AMIGO2,TUBA1C,FAM100B,NEURL1B,NUF2,TRIM59,PRC1,MKI67,KIF23,DUSP6,HIST1H2AC,MEGF6,PTPRJ,NEK2,ITGB6,TOP2A,KIF2C,KIF20A,KIF11,UBE2T,IL1R2,RGS4,ECT2,C12orf48,UBE2S,GAS2L3,KIF18A,EPHA2,ARHGAP23,C1orf186,FMN1,CEP55,SN…
yetfasco-1363	0.0328529	3.4889	M3	BATF,FOS,FOSL2,JUN,JUND,JUNB,FOSL1,BACH1,NFE2,SPI1,NFE2L2,JDP2,BACH2,FOSB,ARNT	PLEC,RARA,EMP3,FGF7,PPL,FLNC,OXR1,PTHLH,LMNA,KCNN4,LAMC1,HMGA1,LAMA3,KIAA1539,PKP3,HDGF,PRTFDC1,SMS,CD109,BMP1,ITGBL1,BEND6,EDIL3,HBEGF,AHNAK,EPB41L1,GAS2L3,LAMB3,ANO1,CLDN4,USP6NL,CD97,PIM1,MTMR11,YWHAZ,S100A2,ITGA5,TIAM2,COL12A1,SDC4,ETV1,LGALS3,FEZ1,FAM26F,NDRG1,BCL9L,MMP28,MRVI1,INF2,BRIX1,MICALL2,ABHD2,PRDM1,BAG3,LAMC2,EREG,HLA-C,ATXN1,ABR,MUC20,TCF12,CAPN2,IL7R,MAPK6,MXRA7,C12orf35,ANXA2,FO…
jaspar-PB0058.1	0.0328426	3.48582	M6	SPI1,SPIB,SPIC,ELK1,ETS1,GATA5,GATA3,GATA1,GATA6,GATA2,GATA4,MYB,GABPB1,PURA,ELF5,LTF,MZF1,ETV6	MMP9,EHD1,FLI1,INPP5D,PDLIM2,CBL,MEF2C,ASPHD2,NCF4,TLN1,ADORA3,ABR,ARHGAP25,C1QC,EIF4G3,RBMS3,IRF1,HOMER1,LHFPL2,PIK3R5,USP6NL,GAS2L3,PIK3CG,FAM26F,PLAU,PDLIM4,VASP,ELK3,HPGDS,ATAD2,OSTF1,ADAMTS5,LST1,LCP2,ALOX5,IL16,PLXNC1,HLA-C,CAPZA1,MPEG1,CNOT8,LRP10,FLNA,PTPN22,CTTNBP2NL,BCL2A1,SKAP2,SLC2A1,SOCS3,FBXL7,CRABP2,EFNA5,SUCNR1,MAP2K1,RNF24,INHBA,BCL11B,SHCBP1,UACA,C14orf43,GLI3,ALPK2,LMO4,BNIP3L,…
transfac_pro-M01203	0.0328392	3.48479	M6	SPI1,SPIB,SPIC,GABPB1,ELK4,ELF4,ELF2,ETV6,FLI1,ETV7,ELK1,TCF4,YY1,ETS1,E2F6,EP300,PURA,ELF5,NFATC3,STAT1,DBP,BPTF,TBP,MZF1,MYB	MMP9,PIK3R5,TBX3,IGFBP4,INPP5D,CD300LF,TLN1,ALOX5AP,ACTR2,GAS2L3,C14orf43,CCDC109B,MEF2C,FAM26F,FMN1,CAPZA1,ARHGAP25,CBL,LHFPL2,OSTF1,RBMS3,PLA2G4A,ASPHD2,RNF24,HNMT,ALOX5,PBK,EPB41L1,GCNT3,SIPA1,BCL2A1,ATXN1,BID,AMPD3,HOXB3,VWA5A,SKAP2,CHMP1B,CD97,PDLIM4,EHD1,ANTXR2,PRDX1,LIF,BNIP3L,HOXA4,SOCS3,PELI1,ELK3,ADAMTS5,IRF1,VASP,FOSL2,MSL3,SEMA4B,SASH3,PLXNC1,SESTD1,TRPS1,RLIM,NCF4,SHCBP1,FOXA1,MYH11,…
wgEncodeHaibTfbsSknshFosl2V0422111PkRep2.broadPeak.gz	0.0429779	3.45159	T2	FOSL2	LMNA,ZNF655,CAPN2,ADAM12,HMGA1,SERPINE1,RARA,ATXN1,AXL,MYEOV,PPL,UPP1,MTMR11,KCNN4,EMP3,NEDD4,FLNC,TGFBI,HRH1,CD109,ZNF367,GJC1,HCFC1R1,IL18,ANXA1,S100A2,ITGA3,ITGBL1,IL7R,BRIX1,ALOX5AP,MAPRE2,SLC2A1,PDCD1LG2,MICALL2,PLEC,COTL1,ABR,P4HA3,AHNAK2,PDLIM4,ITGB5,SOCS5,PLEKHA2,SYTL2,TXNRD1,SERPINB7,KIAA1949,C9orf89,OCIAD2,SLC8A1,TFPI,ADORA3,CCDC99,C5orf13,TNFRSF10B,HTRA1,PTHLH,WDR1,HNMT,PAPPA,CAST,DOCK…
wgEncodeHaibTfbsSknshFosl2V0422111PkRep1.broadPeak.gz	0.0428893	3.43928	T2	FOSL2	HCFC1R1,ATXN1,MTMR11,ITGBL1,ZNF655,CD109,HMGA1,NEDD4,ITGB5,AXL,ALOX5AP,PPL,S100A2,HTRA1,SERPINE1,TGFBI,LIMS1,UPP1,IL18,IL7R,TIMP2,CDC73,BRIX1,ANXA1,CAPN2,GEM,OCIAD2,GJC1,CCDC99,PSCA,LMNA,MAPRE2,FLNC,PLEC,ZNF365,DCBLD2,PDCD1LG2,HRH1,PLEKHA2,MYEOV,RARA,TLR2,SLC8A1,PALLD,COTL1,CLDN4,ADAM12,SLC2A1,C9orf89,FLNA,ANXA3,P4HA3,BEND6,PPP1R15B,TXNRD1,AHNAK2,ELK3,ADAM17,TNFRSF17,LATS2,DOCK2,ABLIM3,GADD45A,SE…
yetfasco-881	0.0326437	3.42632	M3	NFE2,FOSL2,JUND,FOS,JUNB,JUN,BATF,FOSL1,JDP2,BACH1,NFE2L2,SPI1,BACH2,FOSB	PLEC,RARA,EMP3,OXR1,PPL,PTHLH,FGF7,BEND6,PRTFDC1,KIAA1539,LAMC1,KCNN4,HMGA1,LMNA,SMS,ATXN1,LAMB3,PKP3,LGALS3,CD109,HDGF,BMP1,ANO1,MTMR11,ITGBL1,PRR16,CD97,BRIX1,MMP28,PCNXL2,YWHAZ,MRVI1,FAM26F,SDC4,IL7R,CMAH,HBEGF,CDH17,GAS2L3,COL12A1,PFKP,MUC20,PIM1,BAG3,S100A2,AHNAK,PAPPA,TFPI,EREG,LSP1,CLDN18,ANXA2,PHLDA2,RNF24,IL13RA1,CDYL,HLA-C,C12orf35,INF2,NOX4,ABHD2,TSC22D1,CLDN2,TRNP1,BCL9L,AIM2,GPNMB,GJ…
yetfasco-887	0.0325779	3.40665	M7		ZNF367,IGF2BP3,ARL4A,ZNF462,MCM3,OSMR,SS18,FLVCR2,FOXC1,YAP1,TRPS1,TFAP2A,TNRC18,LAMC1,PPP3CA,PCDH7,ZEB2,CRLF3,EFNA5,VCAN,DACT1,HOXA5,INHBA,GAS2L3,ZFPM2,BNIP3L,GNAQ,RUNX2,LHFPL2,ANKH,HOXA4,KCTD12,DUSP6,HOXC4,HOXC6,LRRFIP1,TNIK,HLA-C,ARL4C,SLC1A3,SOX11,PIM1,ABCC5,RCC2,E2F3,LBH,DHFR,CORO1A,KCND2,GSN,PRR16,SLC6A8,TBX3,TRIL,SOCS3,C14orf43,CD163L1,SVIL,ZNF532,NEDD1,JARID2,TRIM59,PRDM8,EPHA3,CMAH,SOX21…
transfac_pro-M01204	0.0325402	3.39537	M6	SPIB,SPIC,SPI1,EP300,E2F6,ETV7,GABPB1,FLI1,ELK4,ELF2,ELK1,ETV6,ELF4,TCF4,ETS1,YY1,TBP,ELF5,NFATC3,PURA,SIRT6,BPTF,ELK3,ETV4,ELF1,ETS2,ERG,GABPA,HOXD10	ALOX5,INPP5D,C14orf43,ALOX5AP,FAM26F,ARHGAP25,FOXA1,CELF2,GLIPR1,PIK3R5,PLA2G4A,BID,FAM49A,IRF4,CORO1A,ARHGAP15,ANTXR2,VWA5A,HOMER1,ANKH,ASPHD2,ATXN1,SIPA1,NCKAP1L,CHMP1B,SKAP2,ATAD2,RNF24,FAR1,FMN1,TLN1,MEF2C,PELI1,OSTF1,HLA-C,MBOAT1,CBL,DAPP1,GPR110,SOCS5,STX7,GAS2L3,VASP,DENND2D,CAPZA1,CCDC109B,TNRC18,ANGPT2,SESTD1,MMP9,ALPK2,LYZ,C1QC,PBK,RHOG,HRH1,GCNT3,LHFPL2,SNX10,SLC2A1,C1orf54,NLRP1,BMP4,…
factorbook-PU1	0.0325265	3.39127	M6	SPI1,IRF4,E2F1,MYB,E2F6,EP300,TCF4,GABPB1,SPIB,ETV7,ELK1,ELK4,ELF4,ETV6,FLI1,ELF2	HOXA1,PDLIM2,FCGR2B,SIRPA,PRDM1,SASH3,MPEG1,TAGAP,DOCK8,CD68,ALOX5AP,HLA-DMB,TMEM206,CMIP,DUSP5,LPAR5,ADAMTS5,CMAH,IL16,SKIL,CHMP1B,ELF4,STX7,ETV1,CTSB,NCF4,HLA-DQA1,GPR18,S100A10,CD53,PLEKHO2,RNF24,LSP1,SOCS3,TRPS1,GAS2L3,BNIP3L,HLA-C,MMAA,CRLF3,MITF,MEF2C,FAM26F,KIAA0494,TLR4,ADORA3,CTSS,CDH17,DHRS9,NECAP2,KIAA1217,PDE4D,SMS,RARA,PLXNC1,FAM49A,TSHZ3,MBOAT1,MAP2K1,TLN1,ZEB2,NHS,MAP3K8,PTPRO,SEMA…
wgEncodeHaibTfbsSknshTcf12V0422111PkRep2.broadPeak.gz	0.0425212	3.38812	T3	TCF12	COL3A1,PALLD,RUNX1T1,TXNRD1,ATXN1,CDH17,RARA,TGFBI,TCF12,CCDC99,TIMP2,COL1A1,ITGB5,COLEC12,SERPINE1,SYTL2,MFAP4,VCL,LIMS1,LIMA1,ST6GALNAC1,IGFBP4,WFDC3,EFEMP1,PCOLCE,TES,CD109,FLNB,VEGFC,BEND6,ITGB6,FAP,KCNE4,MME,ALOX5AP,ARHGAP26,NT5E,PSCA,PELI1,DDR2,ADAM12,GXYLT2,LRRFIP1,TPBG,DNM1L,EHD2,SLC2A1,OCIAD2,MYEOV,LHFP,FAM198B,DCN,ADORA3,EMILIN1,CLDN4,ANTXR2,METRNL,NAV1,ETV1,PLEKHA2,DCBLD2,LTBP2,LMO7,PC…
wgEncodeHaibTfbsEcc1Foxm1sc502V0422111PkRep2.broadPeak.gz	0.0422399	3.34903	T1	FOXM1	CCNB1,CDK1,GPSM2,CDKN3,C15orf23,UBE2C,CENPF,FAM83D,CENPA,HMGB2,TUBA1C,MKI67,CDC25B,CKAP2L,TRIM59,CCNA2,TPX2,C13orf34,LIF,ASPM,SEMA4B,CKAP2,FAM100B,NEURL1B,LMNB2,ECT2,NEDD9,MYEOV,CCNB2,PRC1,MEOX1,AMIGO2,KIF11,PHACTR2,UBE2S,KIF2C,NCAPH,RACGAP1,TOP2A,NUF2,DUSP6,HIST1H2AC,MEGF6,KIF23,JUP,CEP55,KIF20A,ITGB6,RBMS3,GAS2L3,KIF18A,C12orf48,HMMR,NT5E,NCAPD2,PTPRJ,PIM1,CNIH4,OIP5,NUSAP1,IL1R2,NDE1,CCNG2,FMN…
wgEncodeHaibTfbsSknshP300V0422111PkRep2.broadPeak.gz	0.0421159	3.33179	T4	EP300	ATXN1,CTNNA1,TGFBI,PALLD,ADAM12,GRAMD3,COL3A1,CCDC99,PDCD1LG2,SERPINE1,LMO7,DCBLD2,ITGB6,ANTXR2,TXNRD1,LIMS1,ITGB5,BEND6,CORO1C,MYEOV,RARA,DOCK5,LTBP2,STAT1,TIMP2,HNMT,AXL,SYTL2,ID1,PAPPA,LATS2,FAP,ITGBL1,CDH17,CALD1,VEGFC,TPBG,COL1A1,MME,NT5E,ANXA2,HRH1,PPP1R15B,IL18,ANXA3,HSD11B1,NEDD4,ALOX5AP,SEMA3C,TES,EDIL3,ZNF281,SOCS5,HCFC1R1,NAV1,KCNE4,LMNB2,MMP2,UPP1,MFAP4,ZNF365,PTHLH,ZNF367,RUNX1T1,BIC…
homer-M00159	0.032307	3.32561	M6	IRF4,SPI1,ETS1,PURA,GABPB1	MMP9,PDLIM2,TSHZ3,PIK3CG,NCF4,SIPA1,ADORA3,LCP2,CMAH,ACVR1,LHFPL2,FLNA,FAM26F,PLEKHO2,OSTF1,DOCK8,ETV1,HRH1,ADCY7,ROD1,PTPN22,OBFC2A,KCNE4,RHOG,TRPS1,ST20,ACTB,ITGB2,SLC7A7,CNOT8,MAP7D1,LPAR5,ARHGAP25,CTTNBP2NL,LRP10,ADAMTS5,SOCS3,SS18,BGN,PDLIM4,PLAU,RALB,EHD1,MPEG1,CORO1A,SULF1,CDH17,LIF,RHOQ,NR1I2,KLHL5,EIF4G3,FLI1,NAV1,PDE4D,NHS,C9orf167,PXN,CD68,SOX11,SLC2A1,RARA,VASP,MMP1,CAPZA1,FBLN2,BCL11…
homer-M01814	0.0322796	3.3174	M3	JUN,JUNB,FOSL2,FOS,FOSL1,BATF,JUND,BACH2,NFE2,NFE2L2,BACH1,SPI1,FOSB,JDP2	RARA,PLEC,EMP3,OXR1,PPL,PTHLH,FGF7,LAMC1,KIAA1539,PRTFDC1,KCNN4,LMNA,BMP1,FLNC,ITGBL1,ATXN1,HMGA1,CD109,PKP3,MRVI1,SDC4,LAMB3,CD97,LGALS3,BEND6,IL7R,BAG3,PIM1,MTMR11,S100A2,AHNAK,PRR16,BRIX1,NDRG1,SMS,ANO1,EPB41L1,GAS2L3,HBEGF,YWHAZ,HDGF,MICALL2,FAM26F,HLA-C,SNED1,BCL9L,TFPI,ANXA2,IL13RA1,LAMC2,PKM2,TRNP1,MAPK6,MMP28,S100A10,ITGA5,MUC20,INF2,TIAM2,BNIP3L,LSP1,CDH17,COL12A1,BHLHE40,PFN1,CLDN4,CAPN…
homer-M01484	0.0321052	3.26525	M3	NFE2,JUNB,FOS,FOSB,JUN,JUND,FOSL1,FOSL2,BATF,SPI1,JDP2,BACH2	PLEC,FLNC,FGF7,EMP3,LAMA3,PPL,RARA,AHNAK,HDGF,LAMC1,KCNN4,PKP3,BCL9L,SMS,MUC20,HMGA1,EPB41L1,OXR1,PTHLH,FAM26F,CAPN2,NDRG1,MICALL2,HBEGF,LMNA,KIAA1539,PIM1,ITGA5,ABHD2,BMP1,INF2,EDIL3,LAMC2,COL12A1,ANO1,PFKP,PROM2,TRNP1,AXL,GAS2L3,C12orf35,FOXA1,S100A2,SDC4,CDH17,EREG,BHLHE40,SFN,LGALS3,MMP28,ATXN1,MTMR11,CD109,TSPAN4,HLA-C,BAG3,CLDN4,YWHAZ,SLC2A1,LAMB3,PRDX1,MAPK6,ZEB2,EHBP1L1,ANXA2,PRTFDC1,BRIX…
jaspar-MA0303.1	0.0320252	3.24131	M3	JUN,JUNB,BATF,FOSL2,JUND,FOS,FOSL1,BACH2,SPI1,BACH1,JDP2,ARNT,FOSB,NFE2,MAFG,NFE2L1,TGIF2LY,TGIF2,TGIF2LX,TGIF1,SRF	LMNA,ETV1,OXR1,PPL,SLC2A1,CD97,FGF7,PLEC,HMGA1,MRVI1,KCNN4,ANXA1,MYH9,FOSL2,TGIF1,GAS2L3,ATP10D,RARA,MTMR11,PTHLH,ZNF860,OSBPL10,BHLHE40,LPAR6,ZEB2,COL12A1,KLF5,LGALS3,SOX21,PAFAH1B1,N4BP1,PCSK6,GALNT14,COL8A1,KDELC2,ATXN1,PRR16,PRICKLE1,BCL9L,HLA-C,ZNF655,CTTNBP2NL,PIM1,COL16A1,PDE4B,AHNAK,ABR,PCNXL2,SPATS2L,SDC4,ARL14,MMP1,CD109,ANXA2,STX11,NR1I2,PAFAH1B2,ANTXR2,MMP13,BMP1,MMP28,TIAM2,PTAFR,SPO…
transfac_public-M00500	0.031988	3.2302	M6	STAT6,CEBPB,EBF1,MYB,PDX1,CEBPA,CEBPE,CEBPG,CEBPD	HOXC6,PRDM1,ATP2B4,ZNF462,HOXB3,JUP,ZEB2,PRDM8,C14orf43,TBX3,VEGFA,HOXA4,HOXB6,FN1,PTHLH,GAP43,HOXC4,NAV1,C1orf116,PAPPA,GLI3,CLDN2,CCDC80,FLI1,PRDM6,PCDH1,ITGA5,COL12A1,TSHZ3,TRERF1,WNT5A,EPHA2,PLXNC1,TMEM47,ATAD2,INHBA,EFNB1,DENND2D,COL1A1,MMAA,PDE4B,IGFBP5,PPFIBP1,EFS,TRIM29,ALDOA,HDGF,RARA,RNF24,CDC42SE1,PTGS1,PRELP,ADAMTS5,SOCS3,VWA5A,GALNT10,TNFRSF1A,CALD1,MSN,GPR124,GJA1,TES,TNC,COL6A3,FZD…
transfac_public-M00258	0.0319052	3.20541	M2	IRF8,IRF5,IRF6,IRF3,IRF2,IRF1,IRF4,IRF7,STAT2,STAT1,SPI1,MYB,PURA,IRF9,PRDM1,E2F1	RTP4,ZC3HAV1,PRKD2,USP18,RFX5,GAS2L3,GNB4,HLA-C,GATA3,IFIT2,BANK1,DTX3L,FOXC1,TGIF1,IFI6,RUNX2,CDC42EP3,FAM26F,DDX60,CCDC109B,LY86,XAF1,RBMS3,PCDH7,CMAH,FLJ42709,IFIT1,BTBD11,HOXB3,RNASEL,MAX,ZNFX1,DENND2D,USP6NL,STX7,CFB,HOMER1,CLIC4,MICALL2,TWIST2,INHBA,LMO4,IFIT5,CXCR4,TSC22D1,IFIT3,ITGA3,FAM65B,CDYL,TSHZ2,SGCD,PARP9,BNIP3L,TFAP2A,RNF24,FAS,TCF7L2,VDR,OAS2,HLA-B,MEF2A,SHCBP1,IFITM3,NUB1,PLXNC1…
flyfactorsurvey-kay_Jra_SANGER_5_FBgn0001297	0.031884	3.19908	M3	FOSL1,FOSB,FOSL2,FOS,JUN,SPI1,BATF,JUND,JUNB,ARNT,NFE2,BACH2,JDP2,SRF	RARA,PLEC,EMP3,ANXA1,PTHLH,LMNA,PPL,HMGA1,OXR1,CD97,MTMR11,EPHA2,BCL9L,BMP1,LAMC1,BAG3,TAGLN2,COL12A1,PKP3,TMEM200B,CD109,KCNN4,LGALS3,BEND6,MEF2C,ITGBL1,BRIX1,ABHD2,ZNF423,S100A2,AHNAK,MRVI1,ANTXR2,GAS2L3,PTPN22,MAPK6,PRDX1,F3,SLC2A1,GPR87,PAPPA,PCSK6,DUSP5,FOSL2,IGFBP4,GPR110,SDC4,MAPRE2,PIM1,EPB41L1,LAMB3,CLDN4,ITGA5,AHNAK2,MICALL2,CAV1,LTBP2,COL7A1,MMP13,GJB3,PROM2,AP1S1,FLNC,ANXA2,TGIF1,KIAA…
encode-UW.Motif.0001	0.031848	3.18831	M3	NFE2,JDP2,FOSL1,JUN,JUND,FOSL2,JUNB,BATF,FOS,BACH1,BACH2,SPI1,NFE2L2,FOSB	PLEC,EMP3,FGF7,PTHLH,LAMC1,PPL,MUC20,FLNC,OXR1,HMGA1,ANTXR2,INF2,COL12A1,PKM2,FEZ1,CDH17,KIAA1539,BEND6,BCL9L,ETV1,LAMA3,LGALS3,PRR16,GAS2L3,ANXA1,RARA,LAMB3,MTMR11,TRNP1,IL7R,ABR,CD109,CD97,MRVI1,KCNN4,ANO1,PPP1R1C,PFKP,TRAF3,PKP3,MICALL2,ITGBL1,NDRG1,C1orf144,MAPK6,C12orf35,BRIX1,MYO1E,EDIL3,PRDM1,SMS,BCL11B,BMP1,PRDX1,ATXN1,RNF24,SEMA3A,TIAM2,HDGF,PCSK6,FAM26F,CDYL,LMCD1,F3,CLDN18,LMNA,CDC42EP…
wgEncodeHaibTfbsSknshRxraV0422111PkRep1.broadPeak.gz	0.040668	3.13055	T5	RXRA	RARB,ATXN1,ELOVL5,C5orf13,HMGA1,ITGB5,SERPINE1,ALOX5AP,C10orf54,HCFC1R1,IGFBP6,PDLIM4,TGFBI,RARA,UPP1,FLNC,ZNF367,LTBP2,COL1A1,MYEOV,SKIL,ARHGAP23,AXL,MIDN,FAP,TIMP2,PPP1R15B,ACSL3,ANXA2,TXNRD1,PPAPDC1A,BHLHE40,ABHD2,COL3A1,LOXL2,ACACA,MEST,KIT,PLAT,ITGB6,ITGA3,TES,PLEKHA2,PALLD,PTHLH,CRABP2,RUNX1T1,SSH1,TLR2,CCDC99,IER3,MYADM,TGM2,S100A2,RNF145,CDKN2D,TMEM173,STRA6,PPL,LAMA3,DYNLT1,TAGLN2,PKM2,I…
wgEncodeHaibTfbsSknshP300V0422111PkRep1.broadPeak.gz	0.0406497	3.12801	T4	EP300	CTNNA1,PALLD,ATXN1,BEND6,TGFBI,HCFC1R1,GRAMD3,SERPINE1,CCDC99,LMO7,PDCD1LG2,RARA,COL3A1,ANTXR2,ITGB6,LIMS1,MYEOV,AXL,ADAM12,NT5E,COL1A1,DCBLD2,HIST1H2AC,LTBP2,ITGB5,TIMP2,STAT1,TBL1XR1,ITGBL1,MME,SLC8A1,ID1,SYTL2,KCNE4,ZNF365,CORO1C,PPL,MFAP4,PTHLH,EDIL3,TGM2,TSPAN5,HMGA1,TXNRD1,LATS2,S100A2,CDH17,SH3KBP1,BHLHE40,MIDN,EPHA2,DOCK5,GADD45A,TPBG,NEDD4,ACTB,PCDH18,RUNX1T1,ALOX5AP,C5orf13,ANXA2,HSD11B…
taipale-ATGASTCAT-JDP2-DBD	0.0316182	3.11958	M3	JDP2,JUN,NFE2,FOSL2,JUND,JUNB,BATF,FOS,FOSL1,BACH1,SPI1	EMP3,PTHLH,EPHB2,BRIX1,CD109,ETV1,GAS2L3,MRVI1,LTBP2,PLEC,ATXN1,KIAA1217,CD97,MTMR11,ANXA1,PPL,RARA,BMP4,DUSP5,TRNP1,CDH17,MBNL1,RUNX2,IL13RA1,ETV7,AHNAK2,EFEMP1,ZEB2,ANXA10,MEF2C,RASL11B,IL7R,AHNAK,RUNX1T1,FGF1,NAB1,SLA,LMNA,SEMA3C,STAMBPL1,ST20,PAFAH1B1,PAFAH1B2,MYO1E,OXR1,FGF7,CD53,FEZ1,PLEKHA5,MAPK6,LSP1,MMAA,HLA-C,PRR16,ITGBL1,LGALS3,C18orf1,FAP,RUNX1,TAGLN2,TSC22D1,TGIF1,FHDC1,CYBRD1,EPB41L…
transfac_pro-M01555	0.0314867	3.08025	M3	JUN,JUND,FOSL2,BATF,JUNB,FOSL1,FOS,BACH2,SPI1,BACH1,JDP2,ARNT,FOSB,NFE2,MAFG,NFE2L1,TGIF2LY,TGIF2,TGIF2LX,TGIF1,SRF	LMNA,ETV1,OXR1,PPL,SLC2A1,CD97,FGF7,PLEC,HMGA1,KCNN4,MRVI1,ANXA1,FOSL2,MYH9,GAS2L3,LPAR6,TGIF1,ATP10D,RARA,ZNF860,OSBPL10,LGALS3,COL12A1,PTHLH,PCSK6,MTMR11,SOX21,KLF5,BHLHE40,PCNXL2,PAFAH1B1,N4BP1,ZEB2,KDELC2,HLA-C,ATXN1,MMP1,GALNT14,COL8A1,PDE4B,NR1I2,SDC4,PIM1,PRR16,BCL9L,PAPPA,CTTNBP2NL,ZNF655,PLS3,PRICKLE1,PAFAH1B2,SPATS2L,ABR,AHNAK,ANXA2,COL16A1,ARL14,TIAM2,ANTXR2,FLNC,EMP3,MMP28,STX11,TCF7L…
yetfasco-840	0.0314867	3.08025	M3	JUN,BATF,FOSL1,FOSL2,JUND,FOS,JUNB,BACH2,SPI1,BACH1,JDP2,ARNT,FOSB,NFE2,NFE2L1,MAFG,TGIF2LY,TGIF2LX,TGIF2,TGIF1,SRF	LMNA,ETV1,OXR1,PPL,SLC2A1,CD97,FGF7,PLEC,HMGA1,KCNN4,MRVI1,ANXA1,FOSL2,MYH9,GAS2L3,LPAR6,TGIF1,ATP10D,RARA,ZNF860,OSBPL10,LGALS3,COL12A1,PTHLH,PCSK6,MTMR11,SOX21,KLF5,BHLHE40,PCNXL2,PAFAH1B1,N4BP1,ZEB2,KDELC2,HLA-C,ATXN1,MMP1,GALNT14,COL8A1,PDE4B,NR1I2,SDC4,PIM1,PRR16,BCL9L,PAPPA,CTTNBP2NL,ZNF655,PLS3,PRICKLE1,PAFAH1B2,SPATS2L,ABR,AHNAK,ANXA2,COL16A1,ARL14,TIAM2,ANTXR2,FLNC,EMP3,MMP28,STX11,TCF7L…
wgEncodeHaibTfbsHct116JundV0422111PkRep1.broadPeak.gz	0.0400855	3.0496	T6	JUND	IER3,ID1,PHLDA1,ANXA10,HCFC1R1,FIGNL1,CD109,MTMR11,COL17A1,ZNF655,SDR16C5,TMC5,ELK3,C1GALT1,GEM,ANXA2,ARL14,TES,TXNRD1,MALL,ITGB5,DST,C19orf33,WFDC3,CAMK2N1,PPARG,YAP1,SBF2,ADM,IL18,TFPI,ANXA1,ERI1,HMGA2,CAPN2,NEDD4,FGF1,DSG3,SUN1,OXR1,HIST1H2BD,RARA,MAPRE2,TRNP1,ITGA2,LDLR,GOLM1,GPR87,S100A2,ETV1,KRT15,KRT19,LMNB2,LIPH,SUCNR1,SLFN12,KIF2C,ITGB6,MYOF,ADAM17,PLIN3,PPL,BRIX1,PFN1,SGMS2,AXL,ADAM9,ML…
tfdimers-MD00145	0.0313741	3.04657	M6	ELK4,ELF2,GABPB1,TCF4,FLI1,ELK1,ELF4,ETV6,SPIB,ETV7,SPI1,ERF,ELF1,ERG,ETS2,ETS1,GABPA,ETV4,ELK3,TCF3,SRY,STAT1,SPIC,TBP,SIRT6,EP300,E2F6,PURA,IRF4,STAT6,CEBPB,HOXD10	OBFC2A,GAS2L3,MEF2C,PDE4B,ZNF532,RUNX2,IER5L,ARHGAP25,ETV1,GNAQ,PLA2G4A,TFAP2A,FOSL2,KDM5B,DOCK2,CLDN4,LHFPL2,ENG,ZFHX4,STX7,CAPZA1,SHCBP1,LRRC16A,C14orf37,UBASH3B,PAFAH1B1,MAF,CCDC93,CD300LF,NAA15,AHNAK,HLA-C,TLN1,COL8A1,DNAJC13,CDH11,CHST11,PXN,ADAMTS5,CCDC109B,CDH17,SERPINE2,ST8SIA4,PDE4D,CTNNB1,ARHGDIB,TRPS1,HOXA4,HOXD8,RUNX1T1,MBNL1,FAM65B,CYBRD1,MME,KLF3,ITPRIP,PIK3C2B,FOXA1,TSPAN5,MMP10,GR…
wgEncodeHaibTfbsSknshNficsc81335V0422111PkRep1.broadPeak.gz	0.0400324	3.04221	T7	NFIC	MYEOV,ATXN1,TGFBI,HNMT,ITGB5,CORO1C,BEND6,NT5E,COL16A1,ITGB6,TLR2,PALLD,CCDC99,DCBLD2,RUNX1T1,BCAR3,LMNA,CDH17,SNTB2,RARA,SH3KBP1,FAT4,PTHLH,TXNRD1,PCDH18,SERPINE1,NEK6,SYTL2,LMNB2,CLDN2,HCFC1R1,PDCD1LG2,TMEM100,MFAP4,SH3RF3,MGP,EDIL3,LATS2,ADAMTS12,TSPAN5,OCIAD2,CTGF,ACTA2,IFNGR2,KLHL2,ANXA3,CHN1,PPL,SSH1,LAMB3,NNMT,IGFBP4,THBS1,LIMS1,PPP1R15B,ADORA2B,BICD1,MIDN,TES,TNC,ANTXR2,ANXA2,PDLIM4,HSD11…
taipale-NCGAAANYGAAACY-IRF7-DBD	0.0313415	3.03682	M2	IRF7,IRF8,IRF2,IRF1,IRF4,IRF9,IRF5,ZNF683	USP18,DTX3L,HOXC4,HOXC6,RTP4,HOXB3,DENND2D,PARP9,MDK,ZNFX1,FAM26F,TWIST2,NLRC5,ZEB2,XAF1,FAM38A,TAP2,NUB1,ARF6,COL4A1,IRF1,ETV7,RNASEL,MEF2C,HLA-C,SLC1A3,DDX60,PSMB9,PIGR,MAFB,TFAP2A,ADAMTS6,GAS2L3,CASP7,TUBA4A,CCDC80,NMI,DDR2,IDO1,ZC3HAV1,RBMS3,MICALL2,STAT1,TRIM59,MAX,HTRA1,SLAMF8,PELI1,ZFPM2,PRKD2,STAMBPL1,HLA-B,LMO4,ATXN1,SLMO2,FOXF1,PSMA5,PRDM8,CMAH,RALY,PALLD,VWA5A,CD53,FLVCR2,PARP14,EPB41L…
transfac_pro-M03551	0.0313398	3.03631	M3	JUNB,JUND,FOSB,FOSL1,JUN,FOS,FOSL2,BATF,SPI1,BACH2	PLEC,EMP3,FLNC,RARA,AHNAK,LAMA3,PPL,LAMC2,KCNN4,FGF7,COL12A1,MUC20,FEZ1,HMGA1,BCL9L,SMS,ANTXR2,HDGF,EDIL3,PKP3,OXR1,PRDM1,INF2,PTHLH,LMNA,PIM1,CD109,PFKP,LAMC1,EPHA2,F3,LAMB3,ITGA5,ITGBL1,SLC6A8,CLDN4,MICALL2,NDRG1,USP6NL,ETV1,TSPAN4,HLA-C,RUNX1,PRTFDC1,AXL,BMP1,TNFRSF1A,FHL2,EPB41L1,TRNP1,GAS2L3,MTMR11,YWHAZ,FOXA1,CDH17,RNF24,RHOC,ABR,ANXA2,HRH1,CCR6,KIAA1539,SDC4,NOX4,ATXN1,ANO1,ABHD2,COL7A1,C1…
transfac_pro-M01007	0.0313141	3.02861	M5	SRF	CNN1,EGR2,MYH11,CFL1,FERMT2,TAGLN,FHL2,PRUNE2,ACTG2,ACTA2,ACTB,VCL,CALD1,KLF7,THBS1,PFN1,CTGF,FLNA,MYL9,TIMP3,WDR1,TPM4,HOXB5,FLJ42709,DUSP5,ATXN1,MYADM,ZEB1,MEF2C,DUSP6,PDE4D,C6orf115,HLA-C,ACTN1,PAFAH1B1,RARB,SVIL,ASAM,RFTN1,TMEM100,PPP1R12A,PICALM,TES,MYO1E,ZAK,LSP1,PLEC,JUP,CNN2,CCDC109B,MAF,ANGPT2,ITGB1,GAS2L3,HCLS1,TSHZ3,EMILIN1,ST6GAL2,CD53,C14orf43,ATP2A2,MAPRE1,CORO1C,SESTD1,FAM46A,DOPEY…
wgEncodeHaibTfbsSknshJundV0422111PkRep1.broadPeak.gz	0.0398592	3.01814	T6	JUND	HCFC1R1,SERPINE1,ATXN1,CCDC99,ZNF655,ITGBL1,PALLD,SLC8A1,ITGB5,MTMR11,DCBLD2,NEDD4,ZNF365,PTHLH,BEND6,SYTL2,TLR2,HMGA1,PDCD1LG2,TES,NT5E,TGFBI,CD109,CTGF,UPP1,CAST,HNMT,TXNRD1,TUBB,RECK,GJC1,STAMBPL1,ALOX5AP,IL18,SLFN12,EFEMP1,CORO1C,PPL,ANXA1,EMP3,MYEOV,IL7R,CDH17,ANXA2,ITGB6,ID1,CDC73,LGALS1,ANTXR2,ETV1,ZNF367,IFNGR2,TCF7L2,SOCS5,PPP1R15B,ADAM12,COL3A1,SUN1,HTRA1,TSPAN5,LIMS1,PKM2,ZNF281,IKBIP,…
hdpi-CAT	0.031277	3.0175	M4	CAT	HOXC6,HOXB3,HOXC4,TBX3,ZNF462,HOXA4,TSHZ3,HOXB6,TES,VCAN,RARB,PRDM8,BNIP3L,ZEB2,EMP1,PTHLH,ZIC2,TRPS1,COL8A1,INHBA,GAS2L3,FLJ42709,CALD1,PAPPA,PDE4D,CCDC80,PLXNC1,IGFBP5,SIM2,TSHZ2,TCF7L2,SEMA3A,KIAA0748,CXCR4,TMEM47,PDE4B,STAMBPL1,CDH17,LHFPL2,MEF2C,STC1,PCDH18,RUNX1,HOPX,GLI3,PRRX1,HSD11B1,SULF1,CLVS1,TRERF1,MSX2,GALNT10,FN1,VWA5A,NOX4,GRK5,FLI1,DPP4,SGCD,TWIST1,ETS1,FZD7,ZFHX4,MEOX2,PDGFC,PRDM…
yetfasco-601	0.0312724	3.01613	M3	NFE2,NFE2L2,BATF,JUN,JUNB,JUND,FOSL2,FOSL1,FOS,BACH1,FOSB,BACH2,SPI1,JDP2	RARA,PLEC,EMP3,OXR1,FGF7,PPL,PTHLH,PRTFDC1,LAMC1,KIAA1539,FLNC,BEND6,LMNA,LAMB3,KCNN4,ATXN1,TFPI,AHNAK,PKP3,IL7R,CMAH,YWHAZ,FAM26F,HMGA1,LGALS3,MRVI1,BMP1,ITGBL1,CD109,SMS,PRR16,GAS2L3,CD97,HLA-C,MUC20,SDC4,MTMR11,BRIX1,ABLIM3,ANO1,BCL9L,MICALL2,NDRG1,ABR,IL13RA1,DHRS9,HDGF,PIM1,TRNP1,CDH17,PFKP,BAG3,INF2,EPB41L1,S100A2,ABHD2,CDYL,ARL4C,PRDX1,COL12A1,MXRA7,GNAI1,HBEGF,TIAM2,GPNMB,ANXA2,LPAR6,GJB3…
transfac_pro-M01718	0.0312347	3.00485	M4	NFATC1,NFATC3,NFATC4,NFATC2	CCDC80,TRERF1,ZNF462,FLI1,MEF2C,RAP2B,ZEB2,ZFHX4,CCDC88A,FZD7,PRDM1,EFNA5,WNT5A,HOXC6,ASPHD2,VWA5A,FZD2,PRDM8,MMP1,ITGBL1,SIM2,PCDHB2,PAPPA,TBX3,COL3A1,EPHA3,HAS3,ADAMTS6,TES,PLEKHA5,SVIL,SOX4,NMU,GATA3,TBX18,WWC3,HOXD8,GCNT1,TMEM200C,TIMP3,SHCBP1,C1orf116,PLXNC1,VEGFA,OSR2,PRSS23,CXCR4,PCDH7,C11orf80,NOX4,VGLL4,PAFAH1B1,PAFAH1B2,PXN,LHFPL2,HOXB3,CENPF,HAS2,ANTXR2,HOXA4,COL8A1,BMP4,DCN,WBP5,DKK2,…

## Sheet: TableS4.PDAC_vs_Ctrl_down
Motif id	AUC	NES	ClusterCode	Transcription factor	Target genes
taipale-NRTTAATNATTAACN-HNF1B-full	0.0337904	5.03612	M1	HNF1B,HNF1A,CRX,NFYC,NFYA,RUNX1,PPARG,IRX4,POU3F2,PDX1,PAX4,FOXO1,HMBOX1,MYB,BPTF,ISL1,POU3F1,NOBOX,RAX,CDX2,TLX2,NR1H4,NR1I3,PBX1,NR1I2,POU2F1,POU1F1,HLTF,DBX2,NR2F1,NR2F2,RHOXF1	HNF1B,FXYD2,MST1P9,CDC42EP4,CA4,SEMA6A,FGFR4,TMED6,ERBB2,TMEM105,PPP1R1A,GRASP,SGK2,DHDPSL,RNF186,EBF3,ASPG,SERPINA4,NR5A2,SLC39A14,GLYCTK,TMEM72,VEPH1,TCEA3,SLC25A45,HPN,CYS1,GAS2,PLXNA2,GOLT1A,PALM3,LOC388387,LRIG1,C5,PKHD1,KIF12,DDC,GATS,LRRC28,TRIM46,DLK1,C14orf105,IDH2,PTF1A,PRDM16,NRG2,PRR15L,ZNF710,RHOBTB3,CELF4,HGD,MAT1A,SOX6,RRBP1,OGDHL,ACSS1,KCNJ16,MESP1,GMNN,ACSM3,SERPINI2,GDPD5,SLC39A…
taipale-NRTTAATNATTAACN-HNF1A-full	0.0331784	4.8455	M1	HNF1A,HNF1B,CRX,NFYA,NFYC,IRX4,RUNX1,PPARG,PDX1,POU3F2,FOXO1,PAX4,HMBOX1,MYB,POU3F1,ISL1,BPTF,NOBOX,TLX2,RAX,CDX2,POU2F1,NR2F1,NR2F2,NR1I2,PBX1,NR1H4,NR1I3,HLTF,DBX2,POU1F1,CUX1,HOXA4,HOXA13,RHOXF1	HNF1B,FXYD2,MST1P9,CA4,CDC42EP4,SEMA6A,FGFR4,GRASP,TMEM105,DHDPSL,PPP1R1A,TMED6,ERBB2,SGK2,RNF186,EBF3,NR5A2,ASPG,SERPINA4,SLC39A14,CYS1,VEPH1,TCEA3,SLC25A45,GLYCTK,TMEM72,GAS2,HPN,GOLT1A,PLXNA2,PALM3,LRIG1,DDC,DLK1,PKHD1,PRDM16,C5,KIF12,C14orf105,MESP1,LOC388387,PTF1A,GATS,LRRC28,RHOBTB3,TRIM46,MAT1A,ECSIT,ZNF710,IDH2,NRG2,CELF4,OGDHL,PRR15L,RRBP1,HGD,GDPD5,ACSM3,CXXC4,ACSS1,SCGB3A1,MNX1,KLB,SOX…
hdpi-JARID1A	0.0312696	4.25097	M2	KDM5A,PDCD11	TMEM52,ZBTB7B,DPEP1,FMNL1,METRN,TFDP1,SCGB3A1,ELN,MRGPRE,ULK1,C2orf16,TMEM184A,FSCN2,C19orf48,RAP1GAP,OLFM1,NTN3,RARA,FGFRL1,BRSK2,ECSIT,SLC38A3,PRDM16,C19orf35,RAB40C,EPHA8,RPL3L,TPRN,TPST2,ZFYVE28,IRF5,OGDHL,MKNK2,FFAR1,PANX2,ADCY1,USP2,DOK7,ASB10,KCNQ1,SARDH,MXD4,THRA,AATK,FXYD2,HEATR7A,SFTPC,SHANK2,ERBB2,CCDC64B,NOMO2,LEFTY1,VWA1,FGFR3,TMEM105,PDK2,NAT8L,GPER,SNN,SLC25A22,BAIAP3,ASPG,EPS8L2,S…
transfac_public-M00132	0.0311569	4.21589	M1	HNF1A,HNF1B,PPARG,NFYC,NFYA,RUNX1,IRX4,POU3F2,POU3F1,ISL1,PDX1,MYB,PAX4,FOXO1,HMBOX1,CRX,NOBOX,NR1I2,PBX1,NR1H4,NR1I3	FXYD2,CDC42EP4,FGFR4,AMBP,HNF1B,MST1P9,LRIG1,SEMA6A,CNKSR3,FOXA2,DHDPSL,EEF1A1,CA4,ROCK1,PPP1R1B,PXMP2,SGK2,EBF3,TCEA3,BCL11A,MNX1,ECSIT,CYS1,ONECUT1,PLXNA2,TRIM46,HPN,ANPEP,GAS2,PPP1R1A,TMEM105,NRTN,ZBTB16,TMED6,TMEM72,KCNAB1,PTF1A,MESP1,RNF186,C11orf87,LMO3,PRDM16,EPB49,EPB41L5,CHAC1,FAM176A,TMEM8A,PRSS1,GLYCTK,GOLT1A,ESRRG,GAP43,LARP1B,PPARGC1A,RRBP1,CXXC4,STARD13,NEDD4L,ASPG,GADD45G,DCAF11,NR…
taipale-GTTAATNATTAAY-HNF1B-full	0.0311478	4.21306	M1	HNF1B,HNF1A,CRX,NFYC,NFYA,RUNX1,PPARG,PAX4,FOXO1,IRX4,HMBOX1,POU3F2,PDX1,MYB,BPTF,POU2F1,NR1I3,NR1H4,NR1I2,PBX1,ISL1,POU3F1,TLX2,NOBOX,RHOXF1	HNF1B,FXYD2,MST1P9,CA4,CDC42EP4,FGFR4,SEMA6A,NR5A2,PPP1R1A,ERBB2,TMED6,TMEM105,DHDPSL,SGK2,ASPG,RNF186,EBF3,PALM3,SLC39A14,SERPINA4,TMEM72,PLXNA2,CYS1,SLC25A45,VEPH1,GLYCTK,GAS2,KIF12,GOLT1A,LRRC28,DDC,LOC388387,HPN,C5,PKHD1,ZNF710,PTF1A,LRIG1,GATS,TCEA3,TRIM46,OGDHL,NRG2,TIFA,KLB,KCNJ16,TTN,GDPD5,C14orf105,TEF,GRASP,ACSM3,PPARGC1A,MAT1A,IDH2,SCGB3A1,MESP1,ACSS1,RAP1GAP,PRDM16,KIAA0922,PCBD1,HGD,…
swissregulon-HNF1A.p2	0.0310307	4.17656	M1	HNF1A,HNF1B,NFYC,NFYA,RUNX1,PPARG,IRX4,MYB,PAX4,CRX,HMBOX1,FOXO1,POU3F2,PDX1,POU3F1,ISL1,NOBOX,NR1I2,NR1H4,PBX1,NR1I3	FGFR4,FXYD2,CDC42EP4,AMBP,HNF1B,SEMA6A,DHDPSL,MST1P9,TMED6,ZBTB16,LRIG1,EBF3,TRIM46,LOC388387,ANPEP,EPB49,SGK2,FAM176A,TMEM105,TCEA3,CNKSR3,VEPH1,EEF1A1,GAS2,GOLT1A,PLXNA2,TMPRSS2,SERPINI2,HPN,TMEM72,VWA1,KCNAB1,ROCK1,RNF186,EPB41L5,STARD13,ASPG,FAM59A,SETBP1,SLC2A14,PTF1A,SPINK1,GMNN,PPP1R1A,CXXC4,ECSIT,MNX1,SLC5A2,GLYCTK,TOB1,DPEP1,C11orf87,RAP1GAP,SERPINA4,VAV3,AQP7,GAP43,SLC25A45,DNMT3B
transfac_pro-M00650	0.0305415	4.02421	M3	MTF1	MT1H,MT1G,TFDP1,MT1E,SLCO4A1,MT1X,MT1JP,CXXC4,MT1M,MT1F,GPER,ECSIT,STOX2,TMEM52,CHAC1,CYB561,OGDHL,RGS12,SLC30A2,ZBTB7B,ZFYVE28,THRA,TOB1,ADPRHL1,OLFM1,RAP1GAP,BAIAP3,RPH3AL,DPEP1,TMEM105,EBF3,TCEA3,CELF4,CASZ1,TMEM184A,ASB10,AATK,MT1A,PANX2,CBFA2T3,CPB1,SOX6,CIRBP,TUBGCP2,MNX1,NMUR1,NAT8L,ADCY1,ATP2A3
transfac_pro-M02266	0.0305153	4.01606	M1	HNF1B,HNF1A,IRX4,NR2F2,NR2F1,PDX1,PPARG	FXYD2,EBF3,SLC25A45,MST1P9,CA4,CYS1,SLC4A4,PPP1R1A,FGFR4,PRDM16,DCDC2,PTF1A,DDC,TMEM105,KCNJ16,PXMP2,INPP5J,PTGES,SGK2,C14orf105,CSF3,TBX6,SOX6,CDC42EP4,LARP1B,PLXNA2,FAM149A,BCL11A,MAT1A,LMO3,HPN,FOXA2,DPEP1,LRRC28,C2orf16,OGDHL,ERBB2,HNF1B,GSG1,ZDBF2,RGNEF,TCEA3,PRR15L,ASPG,GPER,A1CF,DPP6,HSPA5,SEMA6A,ZBTB40,PKHD1,RNF186,TMEM72,TOB1,KCNAB1,GAS2,DHDPSL,NRCAM,MNX1,ZC3H12D,GIPC2,CPB1,TEF
swissregulon-HNF4A_NR2F1-2.p2	0.0304209	3.98665	M4	HNF4A,NR2F1,NR2F2,PPARG,PPARA,PPARD,HNF4G,NR2C2,NR2F6,RXRA,RXRG,RXRB,NR2E3,NR1H2,YY1,TCF12,MYOD1,TCF4,ASCL1,TCF3,ESRRA	SLC38A3,MXD4,INPP5J,SLC25A22,TMEM52,VWA1,ZBTB7B,OGT,TBX6,RARA,MESP1,UBA5,LRRC25,THRA,CXXC4,PRDM16,PPARGC1A,PALM3,IRF5,CD300LG,SYTL1,SGK2,JPH1,GATS,C19orf35,C2orf16,C19orf48,CBFA2T3,CA4,TMEM184A,LEFTY1,SLC16A12,DNASE1,FGFRL1,ASPDH,OGDHL,ASPG,ESRRG,NAT8L,KLF15,IFT20,DPEP1,MACROD1,SOX6,PLIN1,SETBP1,PLXNA2,GCGR,BRSK2,BAIAP3,ABAT,KCNAB1,MNX1,EBF3,ZBTB40,TM7SF3,RGS6,HSD17B8,MKNK2,C1QL1,PPP1R1B,ZBTB16,P…
encode-UW.Motif.0361	0.0303811	3.97425	M5		VWA1,DPEP1,GAP43,FGFRL1,DOK7,TMEM184A,SLC38A3,AQP7,ELN,KCNIP2,BAIAP3,OGDHL,TKT,TMEM52,GRIK5,C19orf35,HRH3,NMUR1,FXYD2,KCNAB1,FGFR3,PGC,MXD4,CHID1,LDLRAP1,ASB10,RORC,PRDM16,SGK2,RAB40C,ZAP70,ULK1,FSCN2,GATA1,FMNL1,AQP1,TP53INP1,TMEM105,SLCO4A1,TCIRG1,CDC42EP4,NAT8L,MKNK2,C19orf48,TPST2,MED16,ZBTB7B,C1QL1,MRGPRE,SLC2A14,MESP1,PPIF,SCGB3A1,EPS8L2,SOX6,ASPG,EPHA8,USP2,C17orf28,MNX1,DNASE1,RAB26,ProSA…
transfac_pro-M02162	0.0303151	3.9537	M1	HNF1A,HNF1B,PPARG,NFYA,RUNX1,NFYC,IRX4,MYB,PAX4,FOXO1,CRX,NOBOX,HMBOX1,PDX1,POU3F2,ISL1,POU3F1	FXYD2,CDC42EP4,FGFR4,AMBP,HNF1B,SEMA6A,DHDPSL,LRIG1,MST1P9,PPP1R1B,ONECUT1,SGK2,CNKSR3,KCNAB1,CELF4,EBF3,MNX1,TRIM46,PLXNA2,ANPEP,TBX6,TMED6,CXXC4,TMEM72,ROCK1,TMEM105,FAM176A,PPP1R1A,TMPRSS2,HPN,ECSIT,CA4,ZBTB16,GAS2,LMO3,EPB49,PCDH9,PALM3,GAP43,NRTN,RNF186,AQP7,CYS1,SERPINA4,EPB41L5,C11orf87,TOB1,GOLT1A,NRG2,TCEA3,ASPG,LARP1B,GRASP,GMNN,CASZ1,KIF12,FOXA2,FGL1,MEIS1,NRCAM,PPARGC1A,GATS,RRBP1,PTF…
swissregulon-ZEB1.p2	0.0301854	3.91331	M6	ZEB1,TCF4,LMO2,TCF3	TFDP1,RGS6,DPEP1,BAIAP3,BCL11A,MFSD6L,MXD4,RPL3L,GPER,CYB5A,DMD,CIRBP,DOK7,METRN,SOX6,FGFRL1,LIG1,LTBP4,OGDHL,OLFM1,ELN,PANX2,MED16,FOXI2,KIF1A,FSCN2,NAT8L,FTCD,LRIG1,ZBTB7B,GIPC2,PRSS1,PRDM16,NRCAM,TMEM105,LMF1,NR0B2,TMEM184A,ECSIT,MATN4,TRPV6,KCNQ2,CHAC1,LARP1B,CEL,BTG2,UBA5,THRA,KLF15,RGS12,CELP,GGA2,NR5A2,KIAA1804,CELF4,LEFTY1,ZNF853,LMO3,SLC48A1,CCDC64B,MGAT3,KCNJ5,ARFIP2,MST1P9,RBM12B,ABCA5…
tfdimers-MD00309	0.029983	3.85024	M4	YY1,NR2F2,NR2F1,HNF4A,WT1,PPARA,NKX2-1,ZFP42,NR3C1,PGR,PURA,YY2,NR2C2,RXRA,SREBF2,PPARG	SLC8A2,DPEP1,EPN3,GRASP,ZBTB7B,PACSIN1,ATP1A3,GPER,MESP1,C1orf130,ATP1A2,SOX6,C1QL1,ASB10,ZBTB7C,FAM46C,GGA2,LIG1,NR5A2,KLF15,TMEM52,TMEM105,FSCN2,PRDM16,AQP1,GATS,TIE1,BRSK2,USP2,NUDT16,SLC38A3,PLXNA2,NLGN3,METRN,RAP1GAP,B9D1,EBF3,RARA,FAM129A,CHAC1,C19orf48,RORC,AMT,GFI1,TMEM184A,CSDC2,OGT,TMEM72,GATA1,TPRN,JPH1,STOX2,STARD13,SCGB3A1,RAB3D,WNK2,IGFN1,PPARGC1A,CACNB2,PIKFYVE,BZRAP1,EPHX1,RGNEF,L…
homer-M00086	0.0296997	3.76202	M1	HNF1A,HNF1B,PPARG,PDX1,NR2F1,NR2F2,IRX4,RUNX1,NFYA,NFYC,CRX,POU3F2,HMBOX1,TBP,PAX4,MYB,IKZF1,ISL1,POU3F1,BPTF,RHOXF1	CA4,FXYD2,CYS1,CDC42EP4,TMEM105,EBF3,PPP1R1B,MST1P9,PPP1R1A,CSF3,SLC25A45,DDC,DHDPSL,FOXA2,FGFR4,C14orf105,FIBCD1,HNF1B,GIPC2,GAS2,PTF1A,TOB1,SGK2,THRA,ZBTB40,PLXNA2,AMBP,BCL11A,KCNJ16,KCNAB1,KIF12,ONECUT1,TCEA3,PRDM16,SEMA6A,DCDC2,HPN,TBX6,LRRC28,ECSIT,RNF186,LARP1B,RRBP1,PKHD1,GABBR1,OGDHL,SOX6,TMEM72,ZNF710,ALDH1A1,A1CF,GJB1,HSD17B13,CHAC1,HOOK1,GATS,ASPG,PALM3,PHYHIPL,ZDBF2,PROX1,ESRRG,DLK1,F…
wgEncodeHaibTfbsHl60NrsfV0422111PkRep1.broadPeak.gz	0.0336186	3.66553	T1	REST	GABRB3,KCNQ2,RIC3,EPB41L4B,KCNK3,PAQR4,KCNK10,DPYSL4,RAB11FIP4,CLPS,MAPK8IP2,SCGB1D2,SLC8A2,VIP,SYBU,MGAT3,SRM,KRT33A,KCNJ16,AOX1,MAP3K9,MAPK8IP1,GPHN,KIAA2022,ATP4A,ECE2,OLFM1,PCLO,SCAMP5,SHC3,ACSS1,HRH3,PTPRN2,ONECUT1,TBC1D30,PHYHIPL,BEX1,VSX1,TMEM198,FAM107A,RUNDC3A,DPP10,CELF4,CAMK2N2,C17orf101,SEC11C,GDAP1L1,MAP7,SYP,CA4,QTRT1,PTPRN,ATP6V0A1,RORC,KCNIP2,ATP1A3,RAP1GAP,CCDC108,CADPS,GDAP1,SCG…
wgEncodeHaibTfbsHepg2Foxa2sc6554V0416101PkRep2.broadPeak.gz	0.0332068	3.58085	T2	FOXA2	MESP1,C5orf33,FUT5,TF,C5,ERBB2,MTUS1,C8orf47,FGL1,GATM,VAV3,SEC63,FAM3B,CHN2,APOH,KLB,RGNEF,SNTB1,SPINK1,RRBP1,SLC1A4,ELL2,RGN,BANF2,MYO5C,SORBS2,CITED2,SH3YL1,SERPINA5,ARHGEF3,CLU,XBP1,PGC,NR0B2,TMEM56,MAT1A,RALGAPA1,GPT2,LGR4,PAH,SCGN,NFIA,SERPINA6,AMBP,CHDH,PLK1S1,FLRT2,ALDH3A2,SYBU,FAM176A,ANPEP,SPATA2,UGT2B7,FAM174B,HRASLS5,PTPRN2,CLK4,KLKB1,MNX1,GSTA1,SARDH,COBLL1,AADAC,ATXN7,LIFR,PRUNE,RAR…
hdpi-FGF19	0.0290604	3.5629	M7	FGF19	RAP1GAP,BRSK2,DPEP1,ZBTB7B,RARA,TMEM105,SLC38A3,TMEM184A,TMEM52,FSCN2,HEATR7A,FGFRL1,SLCO4A1,CYB561,FGFR3,AATK,KCNQ1,SNN,GPER,ULK1,THRA,NAT8L,AQP1,KCNK3,USP2,ZFYVE28,CBFA2T3,MXD4,CSDC2,MESP1,DOK7,KIF26A,BEGAIN,SH2D6,IRF5,TMEM201,MGAT3,FMNL1,EPS8L2,RORC,VWA1,HRH3,SLC2A14,PRDM16,SYNGR1,GDPD5,CDH23,BAIAP3,FIBCD1,METRN,WNK2,KCNIP2,EPN3,ECSIT,STARD10,P2RX1,C1QL1,SARDH,PPP1R1B,NTN3,FZR1,TPRN,DNM1,CHID1…
swissregulon-ZNF423.p2	0.0289637	3.53278	M4	ZNF423,ZIC2,ZIC3	C1QL1,DPEP1,C19orf48,PBX1,SFRP5,RPL32,OGDHL,MKNK2,RAB40C,SLC38A3,NAT8L,MXD4,LARP1B,INPP5J,C17orf108,ECSIT,BRSK2,DOK7,EPS8L2,PRR25,TMEM52,KCNAB1,COL9A3,PANX2,NTN3,BAIAP3,FGFRL1,PRDM16,FMNL1,TMEM184A,ULK1,SCGB3A1,STC2,GGA2,ANPEP,KCNQ1,MESP1,TMEM105,KIF26A,POU2F2,DLG3,CBFA2T3,ZBTB7B,HEATR7A,ASB10,MAPK9,BEGAIN,EPB49,ZNF655,ZBTB7C,MGAT4A,GRB14,ADAMTSL3,GALNT9,GPER,TIFA,FGFR3,PTF1A,OLFM1,EPHA8,THRA,TPS…
transfac_pro-M01858	0.0289182	3.51861	M5	TFAP2B,TFAP2A,TFAP2C	TMEM52,DPEP1,KIF1A,ZBTB7B,FGFRL1,BRSK2,TMEM184A,TMEM105,SLC38A3,METRN,TFDP1,RARA,VWA1,DNM1,NLGN3,KCNQ2,C1QL1,OGDHL,SCGB3A1,NTN3,PANX2,MESP1,EHD2,BAIAP3,GATS,ATP1A3,C19orf35,MNX1,GABRB3,CBFA2T3,EPS8L2,FGFR3,FSCN2,PACSIN1,PRDM16,EBF3,ULK1,ELN,HRH3,TMEM8A,GPER,NAT8L,SARDH,GRASP,DOK7,RORC,OBSL1,FUT1
yetfasco-1334	0.0288499	3.49735	M3		TFDP1,RPL3L,ZBTB7B,TMEM52,C19orf35,GPER,NAT8L,MXD4,FGFRL1,DPEP1,SPACA3,ZAP70,DOK7,OGDHL,PANX2,CYB5A,CELF4,TUBGCP2,METRN,OLFM1,CIRBP,SLC38A3,MGAT4A,NOMO2,ECSIT,ING1,EBF3,BRSK2,A2LD1,TEKT5,MGAT3,RAP1GAP,RAB40C,C2orf16,ADPRHL1,DMD,ZNF853,KRTAP5-2,RARA,FGFR3,GALNT9,SOX6,ELN,VIPR2,TMEM184A,LMO3,ZNF524,RAP1GAP2,MED16,FFAR1,MFSD6L,PPP1R16A,PROX1,FOXI2,STARD13,UBA5,C1orf130,THRA,HPCAL4,OGT,RGS12,CHAC1,FS…
encode-UW.Motif.0023	0.0287987	3.48141	M8		DPEP1,SLC38A3,TMEM52,BRSK2,VWA1,SCGB3A1,FGFRL1,FGFR3,INPP5J,MESP1,AATK,MXD4,TMEM184A,NAT8L,ZBTB7B,BEGAIN,USP2,FAM69B,FSCN2,SPPL2B,OGDHL,PRDM16,PRR25,KCNQ1,SFRP5,LRRC25,ULK1,FXYD2,DOK7,C19orf35,RORC,PANX2,BAIAP3,RARA,METRN,TBXA2R,FBXO2,TMEM105,KIF26A,MKNK2,GRIK5,RAP1GAP,KLF15,NHLRC4,RUNDC3A,ZFYVE28,TFDP1,GPER,KCNAB1,P2RX1,NTN3,CLK4,EPB49,C1QL1,AQP1,GSTTP1,FMNL1,MYOZ3,ACVR2B,EPHA8,KCNIP2,PIGQ,SNN,P…
factorbook-REST	0.0287931	3.47963	M9	REST	ST8SIA3,PTPRN,OGDHL,CADPS,CCDC108,DPP10,PHYHIPL,KCNIP2,GDAP1L1,ONECUT1,KIF26A,MGAT3,ATP6V0A1,RAP1GAP,CCDC159,GABRB3,BEX1,RAB11FIP4,SYBU,DPP6,PAQR4,OLFM1,SCAMP5,PTCHD1,SYP,VIP,MAPK8IP1,KCNK10,PCLO,KIAA2022,RASL10B,ACSS1,CELF4,ECSIT,AOX1,HRH3,MTUS2,QTRT1,BEX2,CDH23,NOS1,GPER,DDC,EXOC3L2,KCNAB1,LIFR,GP2,SHC3,ZNF358,LIG1,RUNDC3A,TMEM184A,DPYSL4,SCGB3A1,TMEM52,DOK7,GAP43,ZC3H12D,DNMT3B,SV2B,NAT8L,PRDM…
yetfasco-885	0.0287612	3.46971	M5		EBF3,BRSK2,TMEM52,TMEM184A,FGFRL1,ZNF385A,TCIRG1,SLC38A3,ATP1A3,FGFR4,GDPD5,KCNIP2,TMPRSS6,BEGAIN,ZBTB7B,FAM69B,NFIA,KCNQ1,PPP1R1B,PIGQ,ULK1,C2orf16,DPEP1,EHD2,KCNAB1,BAIAP3,SPPL2B,PRDM16,TMEM105,RAB40C,FSCN2,CPXM2,GPER,DOK7,GATA1,EPS8L2,SLC2A14,FGFR3,MXD4,SCGB3A1,CTTNBP2,VPS37D,CLDN3,STC2,CPEB3,MESP1,P2RX1,LARP1B,AATK,NAT8L,SOX6,ITSN2,HHEX,KIF1A,METRN,ERBB2,MKNK2,RGNEF,RAP1GAP,SLCO4A1,PDGFA,PANX…
jaspar-MA0364.1	0.0286475	3.43428	M2	ZNF622	TMEM52,ZBTB7B,BRSK2,FSCN2,DPEP1,FGFRL1,PPP1R1B,SLC38A3,OLFM1,BCL11A,FFAR1,TMEM184A,HRH3,ADCY1,OGDHL,CCDC64B,MKNK2,CBFA2T3,FMNL1,RAP1GAP,PRDM16,ASB10,FAM107A,NAT8L,ZNF358,USP2,IRF5,GALNT9,FGFR3,KIF26A,COMTD1,C1QL1,KIF1A,ATHL1,ULK1,FBXO25,FOXA2,MESP1,RAB40C,RORC,KCNAB1,RARA,SGK2,ZAP70,SOX6,LRRC28,ELN,KCNQ1,C19orf48,MED16,VIPR2,LRRC25,RPH3AL,AQP1,TTN,C19orf35,DOK7,ECSIT,STARD13,TBC1D24,BEGAIN,MRGPRE…
yetfasco-489	0.0286475	3.43428	M2	ZNF622	TMEM52,ZBTB7B,BRSK2,FSCN2,DPEP1,FGFRL1,PPP1R1B,SLC38A3,OLFM1,BCL11A,FFAR1,TMEM184A,HRH3,ADCY1,OGDHL,CCDC64B,MKNK2,CBFA2T3,FMNL1,RAP1GAP,PRDM16,ASB10,FAM107A,NAT8L,ZNF358,USP2,IRF5,GALNT9,FGFR3,KIF26A,COMTD1,C1QL1,KIF1A,ATHL1,ULK1,FBXO25,FOXA2,MESP1,RAB40C,RORC,KCNAB1,RARA,SGK2,ZAP70,SOX6,LRRC28,ELN,KCNQ1,C19orf48,MED16,VIPR2,LRRC25,RPH3AL,AQP1,TTN,C19orf35,DOK7,ECSIT,STARD13,TBC1D24,BEGAIN,MRGPRE…
taipale-NNCACCTGNN-TCF4-DBD	0.0285803	3.41338	M6	TCF4,TCF3,MESP1,ID4,ZEB1,LMO2,SNAI2,TCF12,FIGLA	TFDP1,RPL3L,LTBP4,LIG1,PANX2,C19orf35,FGFRL1,OLFM1,CIRBP,DPEP1,GPER,MXD4,SOX6,TMEM52,BAIAP3,METRN,OGDHL,FSCN2,ELN,ARFIP2,MED16,CYB5A,PROX1,MFSD6L,CCDC64B,DOK7,HEATR7A,RGS12,DMD,ECSIT,LMF1,MAT1A,TRPV6,UBA5,CLDN10,HNF1B,KCNIP2,KRTAP5-2,BRSK2,TMEM184A,LRIG1,GPR144,FOXI2,GABBR1,GIPC2,GALNT9,GFI1,PRDM16,MGAT3,HEYL,LARP1B,RGS6,PPARGC1A,NEDD4L,PRSS1,EPHX1,GSTTP1,PTPRN2,MGAT4A,ABCA5,CDC42EP4,RORC,C15orf2…
hdpi-RBM17	0.0284438	3.37086	M9	RBM17	SLC38A3,DPEP1,ZBTB7B,FGFRL1,FGFR3,BRSK2,TMEM52,RAP1GAP,RARA,TMEM184A,MXD4,KIF26A,FSCN2,TMEM105,USP2,NAT8L,EPS8L2,PRDM16,VWA1,AQP1,ULK1,GDPD5,BEGAIN,KCNQ1,BAIAP3,FIBCD1,OGDHL,HRH3,AATK,EPB49,ASB10,C1QL1,FMNL1,NTN3,DOK7,KCNQ2,TPRN,GPER,ZFYVE28,MESP1,NHLRC4,HEATR7A,THRA,SCGB3A1,ASPG,PPP1R1B,SLCO4A1,C19orf35,RAB40C,TMEM201,METRN,MKNK2,TBXA2R,SYNGR1,CYB561,CBFA2T3,SNN,EPHA8,EBF3,CDC42EP4,FAM69B,RORC,M…
tfdimers-MD00600	0.0284211	3.36377	M7	NR1H4,MEIS1,HIC1,ZNF354C,CREM,ATF1,CREB1,YY1,ATF3,ATF7,ATF2,NEUROD6,NEUROD4,NEUROD2	KIF1B,KCNAB1,TMEM52,PLEKHH3,OGDHL,PPP1R1B,STARD13,C6orf142,TMEM105,ZFYVE28,SLC38A3,RGS12,FOXO4,GGA2,TFDP1,CXCL12,GDAP1L1,CAMK1D,LGR4,PRDM16,RARA,DOK7,TCEA3,PGBD5,ULK1,C1orf130,FIBCD1,FFAR1,PPARGC1A,MGAT3,DNM1P35,AATK,PELI2,SIX2,SGK2,MXD4,PLCE1,ECSIT,GIPC2,JPH1,ZBTB7B,ERBB4,TCIRG1,EBF3,DPEP1,ESRRG,FGL1,SEMA6D,INPP5J,SLC30A2,LNX1,UBA5,DHDPSL,MESP1,RGNEF,CYB561,ELL2,NPY1R,FLRT2,ROCK1,PROX1,ACY3,CCND…
encode-UW.Motif.0576	0.0283505	3.34181	M5		DPEP1,SLC38A3,BRSK2,METRN,EBF3,DOK7,MXD4,ULK1,TMEM52,NR0B2,ZNF385A,TMEM105,BAIAP3,FSCN2,FGFRL1,SLC2A14,FAM69B,TMEM184A,PRDM16,NAT8L,KIF26A,EHD2,TPST2,AATK,ZBTB7B,FUT1,LRRC25,TPRN,CHAC1,ATP1A3,MKNK2,TCIRG1,KCNQ1,NUDT14,EPN3,ASPDH,PRR25,SLCO4A1,EPB49,ZFYVE28,USP2,RORC,KCNK3,PIGQ,AQP1,SIX2,GSTTP1,EXOC3L2,C19orf35,P2RX1,VWA1,C1QL1,NHLRC4,NTN3,CDH22,FGFR4,FMNL1,SH2D6,TEF,DNM1P35,SLC25A22,SNN,ASPG,IRF5…
hdpi-PIR	0.0283505	3.34181	M10	PIR	BRSK2,TMEM184A,FGFRL1,ZBTB7B,TMEM52,FGFR3,SLC38A3,DPEP1,TMEM105,EPS8L2,KIF26A,BEGAIN,NAT8L,KCNQ1,MXD4,VWA1,PANX2,FSCN2,AATK,BAIAP3,MKNK2,METRN,CHID1,DOK7,ULK1,OGDHL,EBF3,SYNGR1,AQP1,NLGN3,GPER,RAB40C,P2RX1,FAM69B,TPRN,KCNQ2,PRDM16,PPP1R16A,SLCO4A1,RARA,TBXA2R,RPH3AL,SLC2A14,HEATR7A,TCIRG1
tfdimers-MD00375	0.0283164	3.33118	M11	PITX3,KLF4	MYH7,FGF12,TM9SF4,ELL2,FOXA2,SOX6,RARA,ASPG,PLCB1,KCNJ15,SORBS2,SEL1L,DMD,CACNB2,PGBD5,APOBEC2,KCNK10,ACADVL,FAM46C,PIKFYVE,DTNA,NR5A2,PCDH9,KIAA1324,SYBU,RAB11FIP4,CPXM2,PACSIN2,C6orf142,FYCO1,ERBB4,C2CD4D,RPH3AL,PIF1,ABAT,USP2,MEIS1,POU6F2,SCGN,DPP6,THRB,PKNOX2,TM7SF3,NSUN7,DDC,IGSF11,DPEP1,SEMA6D,FGGY,OGT
transfac_pro-M01791	0.0282345	3.30567	M5	FOXN4,FOXN2,FOXN3,FOXH1,FOXN1	CHN2,PLXNA2,RARA,GPER,SLC48A1,KCNIP2,PRDM16,DPEP1,ZBTB7B,MXD4,AQP1,FGFRL1,NTN3,ESRRG,EBF3,NAT8L,C19orf48,MNX1,SEC14L3,OGDHL,TMEM184A,PPP1R16A,SLC38A3,DNM1,HRH3,RAP1GAP,MEIS3,TMEM52,SCGB3A1,EPN3,ZNF503,CDRT4,KCNAB1,FOXA2,CA12,SH2D6,ELN,AATK,GLS2,POU2F2,POU6F2,SEMA6D,TPST2,EPB49,LARP1B,ATHL1,FMNL1,C2CD4D,BRSK2,LMO3,HNF1B,VWA1,CYB561,FAM135B,RGNEF,C1QL1,ORMDL3,SLC25A22,ADCY1,TCIRG1,KIF26A,GATA1,GPRC…
elemento-CACCTGG	0.0282061	3.29681	M6		METRN,SOX6,BAIAP3,TFDP1,DPEP1,TMEM184A,C19orf35,FGFRL1,TMEM52,BRSK2,FTCD,LTBP4,ELN,C1QL1,RORC,FAM171A2,RAB40C,CCDC64B,PANX2,TMEM8A,KCNQ1,SLC38A3,GPER,ARFIP2,OLFM1,GGA2,CYB561,CBFA2T3,KIF26A,FUT1,ZBTB7B,MAT1A,FSCN2,MGAT4A,LIG1,KCNAB1,RPL3L,SFRP5,CIRBP,OGDHL,NTN3,KIF1A,CYB5A,MED16,GSTTP1,PRSS1,RGS6,ECSIT,CDH23,NAT8L,EBF3,SEC23B,EPHA8,SNN,DNASE1,ZG16,RGL3,DOK7,RPH3AL,IRF5,DZIP1,LEFTY1,VIPR2,PRDM16,A…
hdpi-MTHFD1	0.0281981	3.29433	M10	MTHFD1	SLC38A3,BRSK2,TMEM105,DPEP1,FSCN2,ZBTB7B,TMEM184A,CHID1,C19orf35,FGFR3,VWA1,CCDC64B,FGFRL1,NAT8L,RAP1GAP,NTN3,EPS8L2,GRIK5,SYNGR1,BAIAP3,CSDC2,KIF26A,GPER,C17orf28,MESP1,C1QL1,SLC2A14,KCNQ2,MGAT3,RARA,EBF3,PANX2,MKNK2,TPRN,ULK1,ELN,ECSIT,RAB26,SNTA1,FAM69B,MXD4,TMEM52,CLDN3,METRN,TBXA2R,BEGAIN,PACSIN1,KCNIP2,KCNQ1,OGDHL,TCIRG1,CDC42EP4,LARP1B,MADCAM1,NHLRC4,GATS,P2RX1,MNX1,SNN,SCGB3A1,HSPA5,EXOC3…
hdpi-AFF4	0.0281879	3.29114	M10	AFF4,SPR,ZNF503	RARA,ZBTB7B,THRA,TMEM52,TMEM105,RAP1GAP,FGFRL1,VWA1,FMNL1,BAIAP3,SLC38A3,FGFR3,KIF26A,TMEM184A,BRSK2,NAT8L,CSDC2,EPB49,AQP1,C1QL1,MXD4,EPN3,BEGAIN,FSCN2,PRDM16,DPEP1,C19orf35,MKNK2,ULK1,NTN3,AATK,OGDHL,CYB561,SARDH,FAM69B,EPS8L2,SYNGR1,PPP1R1B,ASB10,TMEM8A,TPRN,HRH3,EPHA8,KCNQ1,SH2D6,NHLRC4,MNX1,KCNQ2,DOK7,DLK1,CDC42EP4,SCGB3A1,CHID1,IRF5,MESP1,USP2,SNN,FIBCD1,ZNF385A,RORC,ZFYVE28,BCL11A,CBFA2T3,…
hdpi-SMAP1L	0.0281526	3.28016	M10	SMAP2	SLC38A3,DPEP1,TMEM105,BRSK2,FGFRL1,FGFR3,RAP1GAP,TMEM184A,NTN3,ZBTB7B,GPER,NAT8L,TMEM52,FSCN2,KIF26A,CSDC2,CHID1,SLCO4A1,MXD4,FAM69B,SYNGR1,ULK1,AQP1,MESP1,KCNQ1,RARA,VWA1,HEATR7A,HRH3,C19orf35,BAIAP3,C1QL1,BEGAIN,ECSIT,CYB561,CCDC64B,MKNK2,DOK7,CBFA2T3,AATK,ZFYVE28,MGAT3,EPB49,SLC2A14,KCNQ2,PACSIN1,EPS8L2,ZAP70,DNMT3B,TPST2,PRDM16,SNN,MNX1,NHLRC4,PPP1R16A,C17orf28,P2RX1,MACROD1
hdpi-ZCCHC17	0.0281208	3.27024	M7	ZCCHC17	USP2,TMEM184A,DPEP1,FGFR3,BRSK2,FSCN2,ZBTB7B,SH2D6,KCNQ1,TFDP1,RARA,CD164L2,GPER,RAP1GAP2,ATP2A3,KCNK3,RAP1GAP,MGAT3,MXD4,AATK,EPN3,KCNAB1,SLC38A3,CYB561,ULK1,TMEM52,ITIH5,LMF1,TMEM201,FGFRL1,SGK2,ECSIT,NAT8L,ZBTB40,ZFYVE28,PPP1R1B,PAK3,SLCO4A1,OGDHL,SARDH,GDPD5,RGS12,CBFA2T3,CSDC2,WNK2,DOK7,THRA,CRAT,PROX1,KCNIP2,MKNK2,AQP1,C1QL1,ZBTB7C,RAB40C,SNN
transfac_public-M00344	0.0280821	3.25819	M5	NHLH2	METRN,DPEP1,CCDC64B,FUT1,GRIK5,SLC8A2,TFDP1,FGFRL1,NTN3,PRDM16,C19orf35,CYB561,BAIAP3,KIF1A,FFAR1,SLC2A14,LARP1B,KCNAB1,SLC38A3,MESP1,DNASE1,ZNF853,ECSIT,SOX6,TMEM52,ELN,CHAC1,RPL3L,GPER,ZG16,PRUNE,CDC42EP4,PANX2,C1QL1,FGFR3,MAT1A,ZNF358,FSCN2,RAP1GAP,NPHS1,KIRREL2,SEC14L3,PTGES,CLDN10,CHID1,FAM171A2,RORC,OGDHL,ARFIP2,EXOC3L2,RAP1GAP2,BCL2L13,EPHX1,TMEM184A,MGAT3,HSPA5,STARD10,CDH22,KCNQ1,TPST2,G…
jaspar-MA0103.1	0.0280809	3.25784	M6	ZEB1	TFDP1,RPL3L,METRN,RAB40C,ZBTB7B,SOX6,FGFRL1,LNX1,KIF1A,CYB5A,MST1P9,OLFM1,C19orf35,BAIAP3,PANX2,TMEM52,TMEM184A,MXD4,ZG16,RPH3AL,CYB561,DPEP1,BRSK2,CIRBP,CLDN10,MFSD6L,GPER,FOXI2,KCNAB1,CELF4,TPST2,MED16,ELN,PPARGC1A,ECSIT,DNASE1,SLC8A2,TRPV6,FFAR1,SH3YL1,GSTTP1,CD164L2,PRDM16,FBXO25,RAP1GAP,FSCN2,GIPC2,FUT5,MNX1,NTN3,FIBCD1,MAT1A,DOK7,PTPRN2,GGA2,CCDC64B,RARA,MESP1,MKNK2,USP2,SLC38A3,KRTAP5-2,GP…
jaspar-CN0009.1	0.028073	3.25536	M9	REST	OGDHL,ST8SIA3,PTPRN,CADPS,PHYHIPL,DPP10,KIF26A,GDAP1L1,CCDC108,KCNIP2,MGAT3,ATP6V0A1,ONECUT1,CCDC159,DPP6,RAP1GAP,PTCHD1,BEX1,SYBU,PAQR4,OLFM1,GABRB3,RAB11FIP4,ECSIT,VIP,SCAMP5,KCNK10,SHC3,MAPK8IP1,SYP,ACSS1,PCLO,HRH3,RASL10B,CELF4,KCNAB1,AOX1,CDH23,KIAA2022,EXOC3L2,PRDM16,GPER,BEX2,PRSS1,DPEP1,MTUS2,ZNF358,UBA5,TMEM184A,VWA1,ZC3H12D,QTRT1,RUNDC3A,LIG1,SLC16A10,PPARGC1A,SCGB3A1,NAT8L,INPP5J,DDC,G…
swissregulon-REST.p3	0.0279456	3.21567	M9	REST	ST8SIA3,PTPRN,CADPS,DPP10,PHYHIPL,OGDHL,CCDC108,KCNIP2,ONECUT1,GDAP1L1,KIF26A,MGAT3,ATP6V0A1,BEX1,CCDC159,RAP1GAP,SYBU,GABRB3,PAQR4,RAB11FIP4,OLFM1,DPP6,PTCHD1,SCAMP5,MAPK8IP1,VIP,KIAA2022,PCLO,KCNK10,SYP,ACSS1,RASL10B,CELF4,CDH23,AOX1,MTUS2,ECSIT,NOS1,BEX2,EXOC3L2,DDC,QTRT1,SHC3,HRH3,VWA1,LIG1,ZNF358,LIFR,UBA5,GPER,GP2,RUNDC3A,DOK7,ZC3H12D,KCNAB1,TMEM184A,PRDM16,DNMT3B,SCGB3A1,NAT8L,BRSK2
elemento-CAGGAGG	0.0279126	3.2054	M2		DPEP1,FLJ43826,TMEM52,EPN3,BRSK2,NTN3,FUT1,SH2D6,KIF1A,MRGPRE,MESP1,ZBTB7B,PRDM16,CSDC2,MADCAM1,ZNF358,NAT8L,FGFRL1,SLC8A2,TMEM105,EPB49,C19orf48,SFRP5,CBFA2T3,C17orf101,SCGB3A1,KIF26A,AQP1,NUDT14,DOK7,RAP1GAP,CHAC1,ATP2A3,RARA,PDGFA,ESRRG,DNAH7,KCNQ2,TPST2,POU2F2,SPPL2B,RRBP1,FTCD,C1QL1,CDC42EP4,MXD4,BAIAP3,TMEM184A,DYM,NLGN3,RAB40C,ATP1A3,GFI1,RAB11FIP4,EHD2,METRN,RORC,MGAT3,SNN,MEIS3,PLXNA2,HR…
swissregulon-MTF1.p2	0.0278819	3.19583	M3	MTF1	MT1H,MT1G,MT1E,MT1X,MT1JP,CXXC4,MT1M,GPER,SLCO4A1,MT1F,TMEM52,FAM69B,RAP1GAP,CHAC1,CELF4,TMEM105,DPEP1,ZBTB7B,TFDP1,IRF5,CYB561,RGS12,ECSIT,OGDHL,CAMK2N2,RPH3AL,PRDM16,SLC38A3,EBF3,ASB10,CBFA2T3,TOB1,CIRBP,TPRN,SYBU,BAIAP3,PPP1R16A,FGFRL1,MADCAM1,NAT8L,FOXA2,UBA5,SOX6,C15orf27,TCEA3,HRH3,MKNK2,GGA2,ATP4A,PCDH9,CITED2,MNX1,LMO3,HNF1B,ZNF853,LARP1B,GDPD5,NMUR1,ABCA6,AATK,RAB17,EPS8L2,CASZ1,PKNOX2,T…
homer-M01506	0.027875	3.19371	M2		TMEM52,SLC38A3,ZBTB7B,BRSK2,IRF5,FGFRL1,FKBP2,MKNK2,OGDHL,CASZ1,TMEM184A,RPH3AL,FOXO4,FFAR1,VWA1,SCGB3A1,TBX6,DOK7,CPB1,OLFM1,PRDM16,FLRT2,ORMDL3,RARA,BAIAP3,DPEP1,ZNF358,MNX1,AQP7,FSCN2,NAT8L,TPST2,FGFR3,PROX1,RAP1GAP,USP2,ATP1A2,ASB10,CCND2,GDPD5,CELF4,C1QL1,MXD4,GRASP,GPER,SLC8A2,FMNL1,PPP1R1B,MESP1,MAT1A,ESRRG,FAM107A,CAMK2G,RORC,THRA,CHID1,CBFA2T3,LRRC28,KCNK3,ATHL1,CDC42EP4,BCL11A,MST1P9,NR…
encode-UW.Motif.0335	0.02785	3.18591	M8		DPEP1,SLC38A3,ZBTB7B,TMEM52,BRSK2,SDK1,FMNL1,BAIAP3,EBF3,ULK1,GALNT9,MXD4,TCIRG1,SCGB3A1,MESP1,FAM69B,ASB10,SLCO4A1,FSCN2,TMEM184A,ZNF358,FGFR3,NTN3,FGFRL1,STARD10,NR0B2,OGDHL,TMEM105,AATK,KIF1A,SPPL2B,PRDM16,OLFM1,CAMK2G,LRRC25,C19orf48,SOX6,PKNOX2,C1QL1,PXMP2,PABPC4,SH2D6,CCDC64B,RARA,KIF26A,NAT8L,METRN,VWA1,LARP1B,ACY3,C2CD4D,TMC6,TMEM8A,KCNIP2,DOK7,GRASP,ANO7,RAP1GAP,ZFYVE28,GPER,KCNQ1,CD164L…
jaspar-MA0138.2	0.0278477	3.1852	M9	REST	OGDHL,ST8SIA3,PTPRN,DPP10,CADPS,CCDC108,PHYHIPL,MGAT3,ONECUT1,GDAP1L1,KCNIP2,KIF26A,ATP6V0A1,RAP1GAP,CCDC159,SYBU,RAB11FIP4,BEX1,PAQR4,DPP6,OLFM1,SCAMP5,PTCHD1,GABRB3,KIAA2022,KCNK10,VIP,PCLO,ECSIT,SYP,ACSS1,MAPK8IP1,RASL10B,HRH3,AOX1,GPER,NOS1,CDH23,VWA1,ZNF358,KCNAB1,MTUS2,DDC,QTRT1,BEX2,EXOC3L2,UBA5,BRSK2,CELF4,PRDM16,PPARGC1A,DOK7,TMEM184A,LIG1,LIFR,SHC3,RUNDC3A,TMEM52
hdpi-TRIM21	0.0278432	3.18378	M10	TRIM21	DPEP1,SLC38A3,TMEM105,RAP1GAP,FGFRL1,BRSK2,ZBTB7B,FGFR3,TMEM184A,TMEM52,RARA,GPER,NAT8L,MXD4,SLCO4A1,NTN3,FSCN2,KIF26A,CSDC2,MESP1,ULK1,CHID1,AQP1,SYNGR1,ZFYVE28,DOK7,VWA1,DNMT3B,CYB561,HEATR7A,FAM69B,EPB49,PRDM16,HRH3,BAIAP3,C19orf35,THRA,KCNQ1,ECSIT,TPST2,PACSIN1,ZAP70,MGAT3,SNN,MKNK2,C1QL1,CBFA2T3,BEGAIN,AATK,CCDC64B,METRN,MNX1,SCGB3A1,ASPG,SLC2A14,KCNQ2,GDPD5,CIRBP,OGDHL,NHLRC4,RAB40C,FZR1,P2…
stark-CAGGTG	0.0278364	3.18166	M6	SNAI2,SNAI1,SNAI3,NHLH2	TFDP1,OLFM1,RPL3L,METRN,PANX2,TMEM184A,BAIAP3,ELN,FTCD,RAB40C,DPEP1,C19orf35,GPER,BRSK2,TMEM52,CIRBP,SOX6,FSCN2,CCDC64B,SLC8A2,MAT1A,RGS12,FGFRL1,KCNAB1,MST1P9,KCNQ1,ECSIT,ZG16,DNASE1,MED16,TMEM8A,CLDN10,RPH3AL,ARFIP2,MFSD6L,DOK7,CBFA2T3,EPHX1,MXD4,FFAR1,LIG1,TBC1D24,FAAH,CYB5A,SLC38A3,ZNF853,TRPV6,FOXI2,GPR144,MGAT4A,OGDHL,NAT8L,MGAT3,SPPL2B,RGS6,GSTTP1,MKNK2,MNX1,PRDM16,CYB561,NTN3,KRTAP5-2,PTP…
yetfasco-1822	0.0277965	3.16926	M6	HEY1,HEY2,MYCN,ARNT,BHLHE41,BHLHE40,MAX,ARNT2,MYC,USF1,HES5,HES2,HES4	TFDP1,ZBTB7B,OLFM1,OGDHL,DPEP1,KCNAB1,PRDM16,TMEM52,LNX1,GPER,PCDH9,FGFRL1,SLC16A12,TBC1D24,NFIA,STARD13,C1QL1,ESRRG,CHAC1,ANPEP,DNMT3B,MGAT3,CLDN10,BCL11A,GIPC2,PPARGC1A,BAIAP3,STOX2,UBA5,PHF17,KCNK3,ECSIT,SOX6,ITIH5,ORMDL3,SLC38A3,DMXL1,CFTR,LIG1,DNM1,LRRC28,PKNOX2,LARP1B,RAB40C,ADAMTSL3,HEYL,ERO1LB,GABBR1,DOK7,MESP1,RPH3AL,DPYSL4,CXXC4,CELF4,PPP1R1B,HNF1B,CSDC2,GRIK5,DTNA,NEDD4L,FAM46C,CCDC64B…
yetfasco-658	0.0277965	3.16926	M3		DPEP1,TUBGCP2,PALM3,C2orf16,FGFRL1,TMEM52,GPER,SLC38A3,ECSIT,ZNF524,ZNF853,GALNT9,RAP1GAP,RAB40C,TFDP1,MXD4,CIRBP,MFSD6L,SPACA3,ING1,GGA2,OGDHL,NOMO2,ZBTB7B,FOXI2,PCDH9,FSCN2,FOXA2,DOK7,THRA,PRR15L,NHLRC4,C19orf35,ZAP70,TEKT5,LNX1,PANX2,OGT,METRN,FFAR1,EPHX1,CYB5A,C1QL1,PPP1R16A,SOX6,ATP1B2,BRSK2,SLC39A8,LARP1B,KIF1A,LRIG1,ABCA5,BAIAP3,KCNAB1,PRDM16,MESP1,FGFR3,MGAT3,DNASE1,AGA,MED16,ASB10,GOLGA8…
yetfasco-617	0.0277567	3.15686	M3		TFDP1,ADPRHL1,NAT8L,GPER,DOK7,GALNT9,TUBGCP2,DPEP1,ING1,TMEM184A,RAP1GAP,SPACA3,TMEM52,FGFRL1,ZAP70,ADCY1,PANX2,SLC38A3,ELN,FFAR1,METRN,NOMO2,CIRBP,MXD4,ACY3,FSCN2,BAIAP3,ATP2A3,C1orf130,NHLRC4,KCNIP2,OGDHL,PALM3,ASB10,AQP1,CELF4,SOX6,EBF3,DDC,OLFM1,ECSIT,TEKT5,ZNF524,ABCA5,RPH3AL,SLCO4A1,C19orf35,PPP1R16A,KCNJ5,BRSK2,NUDT11,ULK1,PCDH9,MUC6,POU2F2,MKNK2,SYTL1,MGAT3,ZNF853,DPP6,THRA,MEIS1,RARA,AGB…
jaspar-MA0138.1	0.0277499	3.15473	M9	REST	OGDHL,MGAT3,CCDC108,ST8SIA3,DPP10,PHYHIPL,PTPRN,PTCHD1,CCDC159,KIF26A,GDAP1L1,ONECUT1,CADPS,SYBU,DPP6,SHC3,GABRB3,SCAMP5,RAP1GAP,KCNK10,ECSIT,PAQR4,MAPK8IP1,VIP,KIAA2022,ACSS1,RAB11FIP4,PCLO,HRH3,TMEM184A,ATP6V0A1,GPER,OLFM1,KCNIP2,SGK2,CDH23,PRSS1,ZNF358,SOX6,SYP,A2LD1,ESRRG,CELF4,MXD4,NOS1,RUNDC3A,PRDM16,LIFR,VWA1,RASL10B,LIG1,DPYSL4,GAP43,BEX1,BRSK2,ASB10,KCNAB1,INPP5J,PCDH9,TMEM52,KIF1B,UBA5,…
transfac_pro-M00646	0.027726	3.14729	M8	HNF1B	LRRC25,INPP5J,TMEM52,DPEP1,ZBTB7B,SLC38A3,C2orf16,VWA1,PRDM16,USP2,C1QL1,TMEM184A,HRH3,ASB10,FGFRL1,RARA,MXD4,FAM69B,KCNQ1,RAP1GAP,FMNL1,FSCN2,BAIAP3,KIF1A,BEGAIN,KIF26A,SLC8A2,FFAR1,KCNIP2,BOK,EPN3,SCGB3A1,FIBCD1,DNM1,LDLRAP1,RORC,FOXA3,GATA1,EPHA8,PPP1R1B,STARD10,AATK,ZAP70,MKNK2,SNN,C17orf28,C19orf35,ULK1,BRSK2,PPIF,THRA,CCDC64B,KCNAB1,FGFR3,ZNF358,KCNQ2,C19orf48,ATP1A3,MESP1,TBXA2R,DOK7,CDH22…
hdpi-PDCD11	0.0276976	3.13843	M2	PDCD11,KDM5A	TMEM52,C2orf16,MRGPRE,ELN,TFDP1,ECSIT,ZBTB7B,TPST2,DPEP1,SCGB3A1,RPL3L,ZNF503,METRN,TMEM184A,OLFM1,FMNL1,SLC38A3,OGDHL,VIPR2,NAT8L,FGFRL1,ZFYVE28,C19orf35,NOMO2,PRDM16,BRSK2,RAB40C,FSCN2,ATP1A3,NTN3,RPH3AL,ULK1,EHD2,ZNF358,EXOC3L2,MXD4,ERBB2,MKNK2,LEFTY1,ASB10,LIG1,TPRN,IRF5,LTBP4,SOX6,GALNT9,MGAT4A,MESP1,PANX2,GPR162,C19orf48,CPB1,TP53INP1,SLC25A22,ZNF85,TOP1MT,VWA1,NEURL,TUBGCP2,BHLHA15,SHANK2,…
transfac_pro-M03826	0.0276885	3.1356	M1	HNF1B,HNF1A,PDX1,POU3F2,IRX4,RUNX1,NR1I3,PPARG,PBX1,NR1I2,NR1H4,NFYA,NFYC,POU3F1,ISL1,PAX4,MYB,HMBOX1,CRX	FXYD2,CDC42EP4,CA4,MST1P9,HNF1B,TCEA3,ERBB2,EBF3,FOXA2,FGFR4,GFI1,HPN,GAS2,SLC22A17,BCL11A,DCDC2,C2orf16,PLXNA2,DHDPSL,DPEP1,MNX1,ECSIT,CHAC1,SERPINA6,PRR15L,GJB1,PPP1R1A,SLC2A11,NAT8L,AMBP,SLC4A4,TMEM105,GRASP,RNF186,LARP1B,RBM20,KCNAB1,ASPG,C1orf56,INPP5J,SEMA6A,SLC39A5,CYS1,GSG1,STARD13,OGDHL,GADD45G,DMD,PDZD3,SGK2,ZNF710,TMEM72,EPB49,GATS,C14orf105,CCDC70,CNKSR3,TP53INP1,MAT1A,GLYCTK,LRRC28,S…
flyfactorsurvey-da_SANGER_10_FBgn0000413	0.0276794	3.13276	M6	TCF12,TCF3,TCF4,ASCL2	TFDP1,OLFM1,ELN,DOK7,NAT8L,TMEM52,TMEM184A,GABBR1,FTCD,DPEP1,OGT,GALNT9,OGDHL,RPL3L,ECSIT,LMO3,MNX1,MGAT3,TRPV6,CYB5A,FSCN2,RAP1GAP2,RGS12,PANX2,FGFRL1,AQP1,MXD4,DMD,PRDM16,CLDN10,CELF4,MUC6,SLC38A3,PROX1,PRSS1,ZFYVE28,RAP1GAP,KCNJ5,HRH3,EBF3,SPPL2B,C19orf35,PPP2R1B,CYS1,CPB1,ATP8A1,KCNAB1,ACY3,POU2F2,SOX6,ZNF358,C1orf130,ASB10,ACSS1,EPHX1,MED16,AATK,NR0B2,GPER,CIRBP,CCDC64B,MAT1A,USP2,ZAP70,LIG1…
yetfasco-1457	0.027635	3.11895	M5		BRSK2,TMEM52,SLC38A3,C2orf16,MESP1,ULK1,DPEP1,HRH3,SCGB3A1,ZBTB7B,C17orf28,INPP5J,BAIAP3,FGFRL1,NAT8L,FSCN2,TMEM184A,CHAD,COMTD1,BCL7A,SLC2A14,FXYD2,RAP1GAP,DOK7,TPST2,FMNL1,RARA,RAB40C,BEGAIN,FGFR3,ASPG,NR0B2,MXD4,P2RX1,VWA1,ECSIT,METRN,AQP1,ATP2A3,FFAR1,AATK,ZNF853,CD164L2,FAM69B,CCDC64B,CDC42EP4,FIBCD1,LDLRAP1,MKNK2,KCNIP2,KCNK3,WNK2,DNMT3B,TMEM105,ZAP70,GRIK5,PRDM16,STARD10,RPH3AL,GRASP,C19or…
factorbook-UA12	0.0276248	3.11576	M9		BRSK2,OGDHL,DPEP1,FGFR3,C19orf48,RAB40C,MXD4,TOP1MT,GABRB3,NAT8L,SLC38A3,TMEM52,TMEM105,TFDP1,TMEM184A,C19orf35,EPHA8,RAP1GAP,USP2,FGFRL1,KCNAB1,RARA,PRDM16,VWA1,KCNQ1,PANX2,GAMT,BAIAP3,PPP1R16A,MGAT3,TMEM201,SGK2,PHLDB1,MKNK2,FSCN2,A2LD1,BOK,KLF11,PGP,EPHX1,HEATR7A,TPRN,FAM69B,SNN,POU2F2,HRH3,ASPG,GRIK5,C17orf28,NTN3,CHID1,CHAC1,SLCO4A1,ASB10,GPER,IRF5
wgEncodeHaibTfbsHepg2Foxa1sc6553V0416101PkRep1.broadPeak.gz	0.0308236	3.0908	T3	FOXA1	C2orf72,UGT2B7,TF,SORBS2,C5,SH3YL1,SYBU,MTUS1,CLU,FGL1,GATM,VAV3,PDK4,APOH,KLB,NR0B2,RGNEF,SNTB1,SPINK1,HS6ST2,SLC1A4,SARDH,RALGAPA1,ELL2,GPT2,LGR4,PAH,TMEM56,C5orf33,BANF2,RRBP1,ALB,SSFA2,C8orf47,AMBP,RGN,SERPINA6,SCGN,PTF1A,PLK1S1,MAT1A,PTPRN2,KLKB1,MYO5C,SERPINI2,CXCL17,PCMTD1,FCRLA,NFIA,XBP1,FLRT2,CITED2,CHN2,FAM176A,EPHX1,EEF1A1,HDAC11,CHAC1,CLK4,RAMP1,SPATA2,FAM3B,AADAC,ORMDL3,DCDC2,RARA,MN…
hdpi-TOB2	0.0275304	3.08635	M8	TOB2	ZBTB7B,TMEM52,BRSK2,FGFRL1,RARA,SLC38A3,PRDM16,MXD4,DPEP1,FGFR3,KIF26A,VWA1,EBF3,FSCN2,TMEM184A,ULK1,MKNK2,HRH3,AATK,TMEM105,FMNL1,RAP1GAP,PPP1R1B,KCNQ1,FAM69B,EPS8L2,PRR25,NAT8L,BEGAIN,EPB49,DOK7,METRN,SCGB3A1,C19orf35,SLC8A2,BAIAP3,THRA,DNM1,NTN3,CIRBP,TPRN,PDGFA,EPHA8,KCNQ2,C1QL1,ASB10,TTYH1,FFAR1,CROCC,TCIRG1,TBXA2R,MNX1,SH2D6,GRASP,SNN,SARDH,NCDN,ASPG,GRIK5,IRF5,FIBCD1,SFRP5,AQP1,RORC,ELN,RA…
hdpi-C9orf156	0.0275156	3.08174	M10	C9orf156	TMEM105,DPEP1,SLC38A3,VWA1,TMEM184A,FGFRL1,BRSK2,FGFR3,NAT8L,MESP1,NTN3,C1QL1,FSCN2,KCNQ2,CHID1,ZBTB7B,INPP5J,MNX1,BAIAP3,RAP1GAP,GPER,CSDC2,TMEM52,MXD4,KIF1A,PACSIN1,SNN,CCDC64B,TMEM8A,ECSIT,MGAT3,C19orf35,HRH3,FAM69B,DOK7,WNK2,SLC2A14,PANX2,KCNQ1,PRDM16,BEGAIN,MADCAM1,C17orf28,KIF26A,TBXA2R,METRN,GATA4,C19orf48,SYNGR1,NHLRC4,LRRC25,EBF3,KIRREL2,SNTA1,GRIK5,CYB561,NPHS1,MKNK2,ATP13A2,SARDH,FZR1,…
homer-M01772	0.0275008	3.07714	M3		TUBGCP2,SPACA3,ING1,RAP1GAP,TMEM52,FGFRL1,GALNT9,CIRBP,PALM3,FFAR1,TFDP1,SLC38A3,PCDH9,MEIS1,OGDHL,RGS12,NOMO2,NAT8L,TMEM99,SDK1,SOX6,ECSIT,ZBTB7B,BRSK2,FOXA2,NLGN3,DPEP1,ZNF524,GPER,KCNJ5,TTN,NHLRC4,HPCAL4,BCL11A,PROX1,C1QL1,FGF12,DNAH7,FSCN2,DOK7,PHF17,KCNAB1,SLCO4A1,ADCY1,TMEM184A,C1orf130,ZAP70,PCDHB5,A2LD1,C19orf35,ATP1B2,EBF3,PPP1R16A,PPARGC1A,MXD4,FIBCD1,OLFM1,BAIAP3,PDK4,PEX7,CLK4,RARA,AS…
flyfactorsurvey-HLH54F_da_SANGER_5_FBgn0022740	0.0274814	3.07111	M6	TCF21,MSC,TCF24,TCF23,TCF3,MYOD1,FIGLA,SNAI2,MESP1,SCRT1,ZNF146,ZNF260	RPL3L,TFDP1,GABBR1,OGDHL,CAMK2G,RARA,FOXA2,KCNIP2,FGFRL1,POU6F2,LMF1,CELA3A,TTN,GATA1,PRSS1,HNF1B,MED16,CELF4,RGNEF,KCNAB1,RPH3AL,METRN,TMEM52,GALNT9,MNX1,ECSIT,SOX6,OLFM1,CYB5A,PPP1R1B,PAK3,LMO3,ICA1,CCDC64B,STC2,SLCO4A1,CPXM2,C16orf5,BAIAP3,DPEP1,RGS12,NEDD4L,MYCL1,PLXNA2,CGNL1,CAMK1D,ACTN2,OGT,CPA2,EPHX1,FFAR1,STARD13,LNX1,RAP1GAP,PPARGC1A,TPST2,FTCD,NEURL,NR5A2,DNAH7,DOK7,CIRBP,RORC,SLC38A3,C…
hdpi-GRHPR	0.0274496	3.06119	M7	GRHPR	ZBTB7B,EBF3,BCL11A,BRSK2,RARA,DPEP1,SARDH,NR3C2,PRDM16,TMEM52,DOK7,FGFRL1,KCNQ1,NAT8L,VWA1,TMEM184A,THRA,FGFR3,EPS8L2,SH2D6,C1QL1,MKNK2,DNM1,AATK,CXXC4,FAM69B,TMEM105,ZNF385A,PROX1,RORC,SLC38A3,C19orf35,ATP1A2,KIF26A,KCNQ2,NHLRC4,ESRRG,PACSIN1,MXD4,NTN3,ITIH4,GPER,GATA1,CASZ1,RAP1GAP,EPB49
wgEncodeHaibTfbsHepg2P300V0416101PkRep2.broadPeak.gz	0.0306553	3.05618	T4	EP300	CLU,SORBS2,SH3YL1,SERPINA5,XBP1,FGL1,VAV3,FAM3B,NR0B2,RGNEF,SNTB1,AMBP,PGC,PAH,CHN2,SYP,FOXA3,APOH,TF,GDPD5,TMEM56,CHDH,UGT2B7,ERBB2,DCDC2,SEC63,RGN,SLC38A3,GATM,MAT1A,MLXIPL,FUT5,TTYH1,HPN,FGFR4,EPN3,RBCK1,ATP4A,CLK4,FAM176A,MTUS1,ALDH3A2,PLK1S1,DCAF11,SMPDL3B,SLC1A4,ZNF503,MGAT4A,RALGAPA1,ARHGEF3,GSTA1,ABAT,BANF2,RRBP1,FGFR3,SLC39A14,SGK2,DHRS2,GPT2,ELL2,SPATA2,PTPRN2,C5orf33,ZNF710,SARDH,LGR4,…
transfac_public-M00414	0.0274325	3.05588	M6	ZEB1,TCF4,LMO2,TCF3,MESP1,ID4	TFDP1,OLFM1,ELN,NAT8L,LTBP4,BCL11A,TMEM184A,DPEP1,LIG1,DOK7,BAIAP3,RPL3L,MXD4,GPER,GALNT9,CYB5A,OGDHL,THRA,CIRBP,DMD,SOX6,FOXI2,FTCD,RARA,FSCN2,RAP1GAP2,MGAT3,FGFRL1,METRN,RGS6,ARFIP2,KCNJ5,KIAA1804,ESRRG,PANX2,PRSS1,ECSIT,CELF4,RBM12B,MATN4,ABCA5,MED16,LMO3,GAP43,MST1P9,MUC6,EPHA8,TRPV6,LRIG1,C19orf35,PRDM16,POU2F2,DNASE1,MAT1A,AQP1,ADCY1,KIF1A,SPPL2B,UBA5,ADPRHL1,GGA2,MNX1,CROCC,TMEM105,RPH3AL,…
encode-UW.Motif.0032	0.0274189	3.05163	M9		BRSK2,OGDHL,DPEP1,SLC38A3,FGFR3,C19orf48,PHLDB1,NAT8L,KIF26A,BEGAIN,TMEM52,KCNQ1,GABRB3,BOK,FSCN2,MGAT3,ULK1,RAB40C,MXD4,TMEM184A,BCAT2,MESP1,PPP1R16A,BAIAP3,RARA,TFDP1,FGFRL1,TMEM105,TBXA2R,EPS8L2,VWA1,ANXA9,NHLRC4,SCGB3A1,EPB49,C1QL1,USP2,TMEM201,POU2F2,FXYD2,PANX2,HRH3,PRDM16,RAP1GAP2,ELN,SGK2,CYB561,DOK7,C1orf130,EBF3,GRIK5,SPPL2B,ASPG,IRF5,ATP2A3,TOP1MT,AQP1,KCNAB1,KIF1A,KCNQ2,SNN,ZFYVE28,TP…
yetfasco-1332	0.0274143	3.05021	M5		ZBTB7B,DPEP1,PHLDB1,FSCN2,RAP1GAP,SLC2A14,GPER,VWA1,TOP1MT,C19orf48,SNN,KLF15,SLC38A3,KIF1A,TMEM184A,OGT,MESP1,ECSIT,PRDM16,SPATA2,BRSK2,FAM69B,FGFRL1,NTN3,SFRP5,BOK,AQP1,SYNGR1,LARP1B,TMEM52,SEC23B,MAT2A,CLDN3,TP53INP1,NAT8L,TPST2,KIF1B,RARA,KCNAB1,TRIM50,FAM171A2,GPRC5C,C1QL1,OGDHL,TEF,KCNQ1,AATK,ULK1,C2CD4D,TMEM8A,HRH3,CHAC1,KCNQ2
wgEncodeHaibTfbsHepg2Foxa2sc6554V0416101PkRep1.broadPeak.gz	0.030612	3.04729	T2	FOXA2	SPINK1,RALGAPA1,RGNEF,TF,SH3YL1,TP53INP1,UGT2B7,PDK4,SNTB1,KLB,SYBU,ELL2,C5,PLK1S1,SERPINA6,FGL1,C8orf47,SERPINI2,C2orf72,PAH,KLKB1,MTUS1,GATM,ALDH6A1,SCGN,PCMTD1,SLC1A4,VAV3,ERBB2,XBP1,LGR4,SSFA2,TARS,MYO5C,RGN,CITED2,LIFR,EEF1A1,GPT2,CHDH,FAM176A,ALB,APOH,FN3K,RAMP1,GAS2,BANF2,RRBP1,NFIA,HS6ST2,GSTA1,TMEM205,SEC11C,SPATA2,CHAC1,PDCD4,HDAC11,SPAG9,BTD,FAM3B,TMEM56,C5orf33,MAT1A,BOK,MACROD1,RPH3A…
transfac_pro-M01857	0.0274007	3.04596	M5	TFAP2A,TFAP2C,TFAP2B	DPEP1,BRSK2,TMEM184A,FGFRL1,PRDM16,SLC38A3,EPS8L2,FGFR3,KIF26A,EBF3,NHLRC4,ZBTB7B,NAT8L,TMEM52,TMEM105,DOK7,KCNQ1,AATK,MXD4,METRN,BCL11A,PIGQ,VWA1,FAM69B,ULK1,BAIAP3,GRIK5,OBSL1,KCNQ2,HRH3,C1QL1,PPP1R16A,FSCN2,PRR25,MKNK2,SLCO4A1,ZAP70,ASPG,P2RX1,PDGFA,FIBCD1,HHEX,HEATR7A,SARDH,MNX1,CLK4,NTN3,MADCAM1,ZFYVE28,MESP1,PPP1R1B,DNM1,CBFA2T3,BEGAIN,GPER,PANX2,CXXC4,ACY3,RARA,CASZ1,NUDT14,CIRBP,RAB40C,BC…
wgEncodeHaibTfbsHepg2Hdac2sc6296V0416101PkRep2.broadPeak.gz	0.0305836	3.04144	T5	HDAC2	SPINK1,RALGAPA1,PGC,GPT2,NR0B2,TF,SERPINA5,DCDC2,FANCA,FGL1,SH3YL1,SNTB1,VAV3,C1orf130,SPAG9,ARHGEF3,SPATA2,CLU,AMBP,SARDH,ELL2,PLK1S1,SLC1A4,RGNEF,RARA,CHN2,PDK4,TMEM56,FAM3B,SLC38A3,BANF2,RRBP1,MAT1A,FGFR3,CYB5A,XBP1,SORBS2,CNNM3,PAH,GATM,EPS8L2,ERBB2,FUT9,SCGN,FN3K,GPRC5C,EPB41L5,B4GALT1,ZNF710,PPARGC1A,PLIN1,PTPRN2,ATP4A,POLI,FOXA2,IQGAP2,MLXIPL,FUT5,GAMT,APOH,EPHX1,CDC42EP4,ALDH3A2,SLC22A23,…
homer-M00161	0.0273847	3.041	M9	REST	ST8SIA3,CCDC108,MGAT3,CADPS,OGDHL,DPP10,PTPRN,PHYHIPL,ONECUT1,GDAP1L1,KIF26A,PAQR4,SYBU,ATP6V0A1,SCAMP5,OLFM1,CCDC159,KCNIP2,DPP6,PTCHD1,RAP1GAP,RAB11FIP4,GABRB3,BEX1,VIP,KIAA2022,KCNK10,MAPK8IP1,ACSS1,PCLO,SYP,CDH23,RASL10B,NOS1,SHC3,ECSIT,HRH3,KCNAB1,AOX1,GPER,ZNF358,TMEM184A,BEX2,VWA1,MTUS2,RUNDC3A,LIG1,DDC,QTRT1,BRSK2,DOK7,GP2,PRDM16,TMEM52,LIFR,UBA5,DPYSL4,ZC3H12D,DNMT3B,CELF4,SCGB3A1,DPEP1,…
encode-UW.Motif.0116	0.0273381	3.02647	M5		TMEM52,DPEP1,MXD4,DOK7,KIF1A,BRSK2,BAIAP3,SLC38A3,ZBTB7B,FGFR3,FLJ43826,ULK1,EPS8L2,PRDM16,FGFRL1,FMNL1,GPER,C19orf35,ZFYVE28,AATK,KCNQ2,FAM69B,MRGPRE,FSCN2,KIF26A,NAT8L,KCNQ1,BEGAIN,NTN3,ECSIT,ISYNA1,C19orf48,OGDHL,SEC23B,C1QL1,SARDH,SDK1,SNN,TMEM184A,PANX2,ZG16,RAB40C,MADCAM1,CLDN3,A2LD1,MKNK2,PIGQ,VWA1,ADPRHL1,MESP1,SLCO4A1,RAP1GAP,C1orf130,GSTTP1,TMEM105,HEATR7A,GALNT9,RPH3AL,C16orf5,CDC42EP4…
taipale-NRCACCTGNN-ID4-DBD	0.0273119	3.01832	M6	ID4,TCF4,TCF3,MESP1,SNAI2,MYOD1,MYOG,ASCL1,MYF6,TCF12,MYF5,ARID5B,LMO2,ZEB1,ASCL2	TFDP1,OLFM1,RPL3L,PANX2,PROX1,MXD4,SOX6,DPEP1,FSCN2,ELN,C19orf35,FGFRL1,RGS12,CCDC64B,GPER,OGDHL,DOK7,MFSD6L,ECSIT,UBA5,CIRBP,MGAT3,ARFIP2,HNF1B,KCNIP2,TRPV6,BAIAP3,GIPC2,NAT8L,CYB5A,MED16,PPARGC1A,METRN,OGT,C16orf5,NR0B2,FTCD,TMEM52,PRSS1,LRIG1,MAT1A,HEATR7A,FMNL1,RARA,TMEM184A,RAB40C,CLDN10,FOXI2,LARP1B,HPCAL4,GFI1,C15orf27,PRDM16,MGAT4A,PRR15L,FGFR3,LIG1,LMF1,ESRRG,EPHX1,TBC1D24,DMD,NEDD4L,GAL…
yetfasco-663	0.0272972	3.01372	M5		BRSK2,SLC38A3,EBF3,BEGAIN,ZBTB7B,DPEP1,MXD4,EPS8L2,EHD2,TMEM184A,PRDM16,TMEM105,KCNQ2,TMEM52,C2orf16,KIF26A,LRRC25,FAM69B,NAT8L,ULK1,FGFRL1,FSCN2,KCNQ1,P2RX1,BAIAP3,DOK7,VWA1,FGFR3,C19orf35,GRIK5,AATK,TCIRG1,ATP1A3,GDPD5,PPP1R1B,RAB40C,GSTTP1,KCNK3,AQP1,RPH3AL,MGAT3,TMPRSS6,ORMDL3,PYCRL,STARD10,MESP1,RARA,OGDHL,PIGQ,RAP1GAP,CBFA2T3,MNX1,SLC2A14,ATP2A3,OBSL1,MRGPRE,FBXO2,IRF5,ECSIT,PDGFA,TCEA3,GPE…
transfac_pro-M00948	0.027263	3.00309	M8		BRSK2,TMEM52,SCGB3A1,MXD4,DOK7,ZBTB7B,BIRC7,VIPR2,SOX6,VWA1,GRIK5,GATA1,RAB40C,DPEP1,GALNT9,NAT8L,FGFRL1,FXYD2,FAM150B,CHAC1,KLF11,PPP1R1B,MRGPRE,RARA,BAIAP3,ECSIT,C19orf48,SPACA3,SNN,FSCN2,KCNAB1,SLC38A3,C1QL1,FFAR1,INPP5J,PRDM16,ZNF358,CYB561,ZNF85,PLCE1,METRN,GPER,RAP1GAP,PAK3,SPPL2B,OLFM1,C1orf130,FMNL1,KCNQ2,SLC2A14,PDE8B,CTTNBP2
